# Supplementary material for: Integrative taxonomy reveals three new taxa within the Tylototriton asperrimus complex (Caudata, Salamandridae) from Vietnam
Source: Zookeys. 2020 May 21;935:121–64. doi: 10.3897/zookeys.935.37138 (PMC7256073; doi:10.3897/zookeys.935.37138)
Supplement: XML Treatment for Tylototriton pasmansi [file zookeys.935.37138-treatment1.xml]

<!DOCTYPE tp:taxon-treatment
  PUBLIC "-//TaxonX//DTD Taxonomic Treatment Publishing DTD v0 20100105//EN" "tax-treatment-NSO.dtd">
<tp:taxon-treatment xmlns:tp="http://www.plazi.org/taxpub"><tp:treatment-meta><kwd-group><label>Taxon classification</label><kwd><named-content xmlns:xlink="http://www.w3.org/1999/xlink" content-type="kingdom">Animalia</named-content></kwd></kwd-group><mixed-citation publication-type="journal"><person-group><name><surname>Bernardes</surname><given-names>Marta</given-names></name><name><surname>Le</surname><given-names>Minh Duc</given-names></name><name><surname>Nguyen</surname><given-names>Truong Quang</given-names></name><name><surname>Pham</surname><given-names>Cuong The</given-names></name><name><surname>Pham</surname><given-names>Anh Van</given-names></name><name><surname>Nguyen</surname><given-names>Tao Thien</given-names></name><name><surname>Rödder</surname><given-names>Dennis</given-names></name><name><surname>Bonkowski</surname><given-names>Michael</given-names></name><name><surname>Ziegler</surname><given-names>Thomas</given-names></name></person-group><article-title>Integrative taxonomy reveals three new taxa within the <italic><tp:taxon-name><tp:taxon-name-part taxon-name-part-type="genus" reg="Tylototriton">Tylototriton</tp:taxon-name-part> <tp:taxon-name-part taxon-name-part-type="species" reg="asperrimus">asperrimus</tp:taxon-name-part></tp:taxon-name></italic> complex (<tp:taxon-name><tp:taxon-name-part taxon-name-part-type="order">Caudata</tp:taxon-name-part></tp:taxon-name>, <tp:taxon-name><tp:taxon-name-part taxon-name-part-type="family">Salamandridae</tp:taxon-name-part></tp:taxon-name>) from Vietnam</article-title><source>Zookeys</source><day>21</day><month>5</month><year>2020</year><volume>935</volume><fpage>121</fpage><lpage>164</lpage><pub-id pub-id-type="doi">10.3897/zookeys.935.37138</pub-id></mixed-citation></tp:treatment-meta><tp:nomenclature><tp:taxon-name><object-id xmlns:xlink="http://www.w3.org/1999/xlink" content-type="arpha" xlink:type="simple">A6ADDF55-CA52-51B4-B0D3-52F4FA5FEE8A</object-id>
            <tp:taxon-name-part taxon-name-part-type="genus" reg="Tylototriton">Tylototriton</tp:taxon-name-part>
            <tp:taxon-name-part taxon-name-part-type="species" reg="pasmansi">pasmansi</tp:taxon-name-part>
            <object-id xmlns:xlink="http://www.w3.org/1999/xlink" content-type="zoobank" xlink:type="simple">http://zoobank.org/3B901B94-4741-40BD-BDC1-75086A06A8FA</object-id>
          </tp:taxon-name><tp:taxon-authority>M. Bernardes, M. D. Le, T. Q. Nguyen, C. T. Pham, A. V. Pham, T.T. Nguyen &amp; T. Ziegler</tp:taxon-authority><tp:taxon-status xmlns:xlink="http://www.w3.org/1999/xlink" xlink:type="simple">sp. nov.</tp:taxon-status><xref ref-type="fig" rid="F8">Figures 8</xref><xref ref-type="fig" rid="F10">, 9</xref><tp:nomenclature-citation-list><tp:nomenclature-citation><tp:taxon-name>
                <tp:taxon-name-part taxon-name-part-type="genus" reg="Tylototriton">Tylototriton</tp:taxon-name-part>
              </tp:taxon-name><comment>taxon 2 (this study).</comment></tp:nomenclature-citation><tp:nomenclature-citation><tp:taxon-name>
                <tp:taxon-name-part taxon-name-part-type="genus" reg="Tylototriton">T.</tp:taxon-name-part> <tp:taxon-name-part taxon-name-part-type="species" reg="vietnamensis">vietnamensis</tp:taxon-name-part></tp:taxon-name><comment>(referring to the population from Phu Tho Province): <xref ref-type="bibr" rid="B30">Nguyen et al. 2009</xref>, page 327.</comment></tp:nomenclature-citation><tp:nomenclature-citation><tp:taxon-name>
                <tp:taxon-name-part taxon-name-part-type="genus" reg="Tylototriton">T.</tp:taxon-name-part> <tp:taxon-name-part taxon-name-part-type="species" reg="asperrimus">asperrimus</tp:taxon-name-part></tp:taxon-name><comment>(referring to the population from Hoa Binh Province): <xref ref-type="bibr" rid="B63">Yuan et al. 2011</xref>, page 583; <xref ref-type="bibr" rid="B32">Nishikawa et al. 2013b</xref>, page 39; <xref ref-type="bibr" rid="B28">Luu et al. 2014</xref>, page 55.</comment></tp:nomenclature-citation><tp:nomenclature-citation><tp:taxon-name>
                <tp:taxon-name-part taxon-name-part-type="genus" reg="Tylototriton">T.</tp:taxon-name-part> <tp:taxon-name-part taxon-name-part-type="uncertainty-rank">cf.</tp:taxon-name-part> <tp:taxon-name-part taxon-name-part-type="species" reg="asperrimus">asperrimus</tp:taxon-name-part></tp:taxon-name><comment>(1) (referring to the population from Hoa Binh Province): <xref ref-type="bibr" rid="B37">Phimmachak et al. 2015a</xref>, page 293.</comment></tp:nomenclature-citation><tp:nomenclature-citation><tp:taxon-name>
                <tp:taxon-name-part taxon-name-part-type="genus" reg="Tylototriton">T.</tp:taxon-name-part> <tp:taxon-name-part taxon-name-part-type="uncertainty-rank">cf.</tp:taxon-name-part> <tp:taxon-name-part taxon-name-part-type="species" reg="asperrimus">asperrimus</tp:taxon-name-part></tp:taxon-name><comment>“Lao Cai/Hoa Binh” (referring to the populations from Lac Son, Hoa Binh): <xref ref-type="bibr" rid="B14">Hernandez 2016</xref>, page 254.</comment></tp:nomenclature-citation><tp:nomenclature-citation><tp:taxon-name>
                <tp:taxon-name-part taxon-name-part-type="genus" reg="Tylototriton">T.</tp:taxon-name-part> <tp:taxon-name-part taxon-name-part-type="uncertainty-rank">cf.</tp:taxon-name-part> <tp:taxon-name-part taxon-name-part-type="species" reg="asperrimus">asperrimus</tp:taxon-name-part></tp:taxon-name><comment>“northern Vietnam” (referring to the populations from Lai Chau, Lao Cai, Hoa Binh, and Phu Tho) <xref ref-type="bibr" rid="B15">Hernandez 2018</xref>, page 80.</comment></tp:nomenclature-citation></tp:nomenclature-citation-list></tp:nomenclature><tp:treatment-sec sec-type="Holotype" id="SECID0ES3AK"><title>Holotype.</title><p><abbrev xmlns:xlink="http://www.w3.org/1999/xlink" content-type="institution" xlink:title="Institute of Ecology and Biological Research" id="ABBRID0EY3AK" xlink:type="simple">IEBR</abbrev> 4466, adult male, collected in Phu Canh Nature Reserve, Da Bac District, Hoa Binh Province, on 11 June 2016 by H. N. Ngo et al.</p></tp:treatment-sec><tp:treatment-sec sec-type="Paratypes" id="SECID0E43AK"><title>Paratypes.</title><p>Four adult males, same data as the holotype: <abbrev xmlns:xlink="http://www.w3.org/1999/xlink" content-type="institution" xlink:title="Institute of Ecology and Biological Research" id="ABBRID0ED4AK" xlink:type="simple">IEBR</abbrev> 4467–<abbrev xmlns:xlink="http://www.w3.org/1999/xlink" content-type="institution" xlink:title="Institute of Ecology and Biological Research" id="ABBRID0EI4AK" xlink:type="simple">IEBR</abbrev> 4470; two adult males collected from Xuan Son National Park, Tan Son District, Phu Tho Province, unknown collector: <abbrev xmlns:xlink="http://www.w3.org/1999/xlink" content-type="institution" xlink:title="Institute of Ecology and Biological Research" id="ABBRID0EN4AK" xlink:type="simple">IEBR</abbrev> 4322 and <abbrev xmlns:xlink="http://www.w3.org/1999/xlink" content-type="institution" xlink:title="Institute of Ecology and Biological Research" id="ABBRID0ES4AK" xlink:type="simple">IEBR</abbrev> 4323; four adult males collected from Xuan Son National Park, Tan Son District, Phu Tho Province, on 7 July 2016 by T. D. Le: <abbrev xmlns:xlink="http://www.w3.org/1999/xlink" content-type="institution" xlink:title="Institute of Ecology and Biological Research" id="ABBRID0E44AK" xlink:type="simple">IEBR</abbrev> 4320, <abbrev xmlns:xlink="http://www.w3.org/1999/xlink" content-type="institution" xlink:title="Institute of Ecology and Biological Research" id="ABBRID0EC5AK" xlink:type="simple">IEBR</abbrev> 4321, <abbrev xmlns:xlink="http://www.w3.org/1999/xlink" content-type="institution" xlink:title="Institute of Ecology and Biological Research" id="ABBRID0EH5AK" xlink:type="simple">IEBR</abbrev> 4500 and <abbrev xmlns:xlink="http://www.w3.org/1999/xlink" content-type="institution" xlink:title="Institute of Ecology and Biological Research" id="ABBRID0EM5AK" xlink:type="simple">IEBR</abbrev> 4501. One adult female collected from Thuong Tien Nature Reserve (Cot Ca forest, Quy Hoa Commune), Lac Son District, Hoa Binh Province at 720 m elevation on 24 July 2009 by V. Q. Luu: <abbrev xmlns:xlink="http://www.w3.org/1999/xlink" xlink:title="Vietnam Forestry University" id="ABBRID0ER5AK" xlink:type="simple">VFU</abbrev> A.2009.8.</p><fig id="F8" position="float" orientation="portrait"><object-id xmlns:xlink="http://www.w3.org/1999/xlink" content-type="doi" xlink:type="simple">10.3897/zookeys.935.37138.figure8</object-id><object-id xmlns:xlink="http://www.w3.org/1999/xlink" content-type="arpha" xlink:type="simple">F414A7CE-8568-5745-A17A-866124157EDB</object-id><label>Figure 8.</label><caption><p><italic><tp:taxon-name><tp:taxon-name-part taxon-name-part-type="genus" reg="Tylototriton">Tylototriton</tp:taxon-name-part> <tp:taxon-name-part taxon-name-part-type="species" reg="pasmansi">pasmansi</tp:taxon-name-part></tp:taxon-name></italic> sp. nov. (holotype). In sequence: dorsal view; ventral view; lateral view; and detail of dorsal view of the head. Photographs T. Ziegler.</p></caption><graphic xmlns:xlink="http://www.w3.org/1999/xlink" xlink:href="zookeys-935-121-g008.jpg" position="float" orientation="portrait" xlink:type="simple" id="oo_412604.jpg"><uri content-type="original_file" xlink:type="simple">https://binary.pensoft.net/fig/412604</uri></graphic></fig></tp:treatment-sec><tp:treatment-sec sec-type="etymology" id="SECID0ET6AK"><title>Etymology.</title><p>The species is named after Prof. Dr. Frank Pasmans, Ghent University (Belgium), who has made considerable and path-breaking contributions in the field of infectious diseases driven amphibian declines.</p></tp:treatment-sec><tp:treatment-sec sec-type="diagnosis" id="SECID0EY6AK"><title>Diagnosis.</title><p>The new species is diagnosed by the following combination of characters: head slightly longer than wide; snout truncate in dorsal view and slightly angular in profile; relative wide distance between the eyes; distinct mid-dorsal ridge on head; tips of fingers reaching the eye when foreleg adpressed along head; labial and gular folds present; rib nodules distinct and varying from pointy to more rounded; glandular vertebral ridge high, slightly rough and segmented; dorsal skin more granulose than ventral skin; and skin in middle of abdomen with smooth tubercles shaped like transverse wrinkles.</p></tp:treatment-sec><tp:treatment-sec sec-type="description" id="SECID0E46AK"><title>Description of holotype.</title><p>Habitus moderately slender; head broader than body, slightly longer than wide, depressed and slightly oblique in profile; snout wider than long (IN &gt; <abbrev xmlns:xlink="http://www.w3.org/1999/xlink" xlink:title="eye-narial distance" id="ABBRID0EDABK" xlink:type="simple">EN</abbrev>), truncate in dorsal view, slightly angular shaped in profile and protruding beyond lower jaw; nostrils close to snout tip and slightly visible from above; labial fold slightly evident; dorsolateral bony ridges on head prominent, moderately protruding, from above eye to above anterior end of parotoid, posterior ends relatively thick and scrolled inside; mid-dorsal ridge on head distinct and thin; parotoids enlarged, projecting backwards; ventral skin with tubercles shaped like transverse wrinkles; gular fold weak; glandular vertebral ridge high, slightly rough and segmented, anteriorly thinner, extending from top of head to base of tail, separated from mid-dorsal ridge, with slight scoliosis at height of anterior limbs; number of trunk vertebras around 13; rib nodules distinct, rounded and small, with slightly bigger sizes reached at mid-trunk; tips of fore- and hind limbs touch when adpressed along body; tips of fingers reaching eye when foreleg laid forward; one toe missing on right hind-limb; and tail laterally compressed, thin and tip acuminated.</p></tp:treatment-sec><tp:treatment-sec sec-type="Color of holotype" id="SECID0EHABK"><title>Color of holotype.</title><p>In preservative, the overall dorsal coloration faded dark grayish green, the ventral coloration dark brown, with faded yellow markings on vent, ventral margin of tail, tip of fingers and toes, and part of palms. For color in life see Fig. <xref ref-type="fig" rid="F10">9</xref>.</p><fig id="F10" position="float" orientation="portrait"><object-id xmlns:xlink="http://www.w3.org/1999/xlink" content-type="doi" xlink:type="simple">10.3897/zookeys.935.37138.figure9</object-id><object-id xmlns:xlink="http://www.w3.org/1999/xlink" content-type="arpha" xlink:type="simple">413AC4AF-3118-5787-92EF-DE9FB049A462</object-id><label>Figure 9.</label><caption><p>Dorsal and ventral views of the new taxa in life. Top: <italic><tp:taxon-name><tp:taxon-name-part taxon-name-part-type="genus" reg="Tylototriton">Tylototriton</tp:taxon-name-part> <tp:taxon-name-part taxon-name-part-type="species" reg="pasmansi">pasmansi</tp:taxon-name-part></tp:taxon-name></italic> sp. nov. (holotype); Center: <italic><tp:taxon-name><tp:taxon-name-part taxon-name-part-type="genus" reg="Tylototriton">Tylototriton</tp:taxon-name-part> <tp:taxon-name-part taxon-name-part-type="species" reg="pasmansi">pasmansi</tp:taxon-name-part> <tp:taxon-name-part taxon-name-part-type="subspecies" reg="obsti">obsti</tp:taxon-name-part></tp:taxon-name></italic> ssp. nov. (holotype); Bottom: <italic><tp:taxon-name><tp:taxon-name-part taxon-name-part-type="genus" reg="Tylototriton">Tylototriton</tp:taxon-name-part> <tp:taxon-name-part taxon-name-part-type="species" reg="sparreboomi">sparreboomi</tp:taxon-name-part></tp:taxon-name></italic> sp. nov. Photographs: C. T. Pham (upper row) and A. V. Pham (central and lower rows).</p></caption><graphic xmlns:xlink="http://www.w3.org/1999/xlink" xlink:href="zookeys-935-121-g009.jpg" position="float" orientation="portrait" xlink:type="simple" id="oo_412605.jpg"><uri content-type="original_file" xlink:type="simple">https://binary.pensoft.net/fig/412605</uri></graphic></fig></tp:treatment-sec><tp:treatment-sec sec-type="description" id="SECID0EJCBK"><title>Measurements of holotype (in mm).</title><p><abbrev xmlns:xlink="http://www.w3.org/1999/xlink" xlink:title="snout-vent length" id="ABBRID0EPCBK" xlink:type="simple">SVL</abbrev> 64.16; <abbrev xmlns:xlink="http://www.w3.org/1999/xlink" xlink:title="maximum head width" id="ABBRID0ETCBK" xlink:type="simple">MHW</abbrev> 16.07; <abbrev xmlns:xlink="http://www.w3.org/1999/xlink" xlink:title="head width" id="ABBRID0EXCBK" xlink:type="simple">HW</abbrev> 11.87; <abbrev xmlns:xlink="http://www.w3.org/1999/xlink" xlink:title="head length" id="ABBRID0E2CBK" xlink:type="simple">HL</abbrev> 17.67; PL 9.61; <abbrev xmlns:xlink="http://www.w3.org/1999/xlink" xlink:title="parotoid height" id="ABBRID0E6CBK" xlink:type="simple">PH</abbrev> 4.50; <abbrev xmlns:xlink="http://www.w3.org/1999/xlink" xlink:title="eye length" id="ABBRID0EDDBK" xlink:type="simple">EL</abbrev> 3.06; <abbrev xmlns:xlink="http://www.w3.org/1999/xlink" xlink:title="eye-narial distance" id="ABBRID0EHDBK" xlink:type="simple">EN</abbrev> 3.69; IN 5.55; <abbrev xmlns:xlink="http://www.w3.org/1999/xlink" xlink:title="inter-eye distance" id="ABBRID0ELDBK" xlink:type="simple">IE</abbrev> 8.11; <abbrev xmlns:xlink="http://www.w3.org/1999/xlink" xlink:title="lower jaw length" id="ABBRID0EPDBK" xlink:type="simple">LJL</abbrev> 10.8; <abbrev xmlns:xlink="http://www.w3.org/1999/xlink" xlink:title="maximum upper eyelid length" id="ABBRID0ETDBK" xlink:type="simple">UEL</abbrev> 4.52; <abbrev xmlns:xlink="http://www.w3.org/1999/xlink" xlink:title="humerus length" id="ABBRID0EXDBK" xlink:type="simple">HUM</abbrev> 5.97; <abbrev xmlns:xlink="http://www.w3.org/1999/xlink" xlink:title="radius length" id="ABBRID0E2DBK" xlink:type="simple">RAD</abbrev> 13.51; <abbrev xmlns:xlink="http://www.w3.org/1999/xlink" xlink:title="femur length" id="ABBRID0E6DBK" xlink:type="simple">FEM</abbrev> 7.44; <abbrev xmlns:xlink="http://www.w3.org/1999/xlink" xlink:title="tibia length" id="ABBRID0EDEBK" xlink:type="simple">TIB</abbrev> 13.70; FORE 19.48; HIND 21.14; <abbrev xmlns:xlink="http://www.w3.org/1999/xlink" xlink:title="tail length" id="ABBRID0EHEBK" xlink:type="simple">TL</abbrev> 53.91; <abbrev xmlns:xlink="http://www.w3.org/1999/xlink" xlink:title="tail height" id="ABBRID0ELEBK" xlink:type="simple">TH</abbrev> 7.78; <abbrev xmlns:xlink="http://www.w3.org/1999/xlink" xlink:title="cloaca length" id="ABBRID0EPEBK" xlink:type="simple">ClL</abbrev> 8.13; ClW 4.37; <abbrev xmlns:xlink="http://www.w3.org/1999/xlink" xlink:title="width of vertebral cord" id="ABBRID0ETEBK" xlink:type="simple">WVr</abbrev> 2.18; L5W 2.31; <abbrev xmlns:xlink="http://www.w3.org/1999/xlink" xlink:title="axilla to groin" id="ABBRID0EXEBK" xlink:type="simple">AG</abbrev> 27.36; and <abbrev xmlns:xlink="http://www.w3.org/1999/xlink" xlink:title="trunk length" id="ABBRID0E2EBK" xlink:type="simple">TkL</abbrev> 44.00.</p></tp:treatment-sec><tp:treatment-sec sec-type="variation" id="SECID0E6EBK"><title>Variation.</title><p>Paratypes from Hoa Binh Province are very similar to the holotype. Paratypes from Phu Tho seem to present a stouter habitus, more distinct middorsal ridge but slightly less protruding dorsolateral ridges on head and slightly enlarged round rib nodules. The variation of the morphological characters in males is summarized in Table <xref ref-type="table" rid="T4">4</xref> and the additional measurements of one female can be found in Table <xref ref-type="table" rid="T3">3</xref>.</p></tp:treatment-sec><tp:treatment-sec sec-type="comparisons" id="SECID0ENFBK"><title>Comparisons.</title><p><italic><tp:taxon-name><tp:taxon-name-part taxon-name-part-type="genus" reg="Tylototriton">Tylototriton</tp:taxon-name-part> <tp:taxon-name-part taxon-name-part-type="species" reg="pasmansi">pasmansi</tp:taxon-name-part></tp:taxon-name></italic> sp. nov. differs from other related species of <italic><tp:taxon-name><tp:taxon-name-part taxon-name-part-type="genus" reg="Tylototriton">Tylototriton</tp:taxon-name-part></tp:taxon-name></italic> as follows: from <italic><tp:taxon-name><tp:taxon-name-part taxon-name-part-type="genus" reg="Tylototriton">T.</tp:taxon-name-part> <tp:taxon-name-part taxon-name-part-type="species" reg="anhuiensis">anhuiensis</tp:taxon-name-part></tp:taxon-name></italic> by distinctly separated rib nodules (versus continuous nodule-like warts in <italic><tp:taxon-name><tp:taxon-name-part taxon-name-part-type="genus" reg="Tylototriton">T.</tp:taxon-name-part> <tp:taxon-name-part taxon-name-part-type="species" reg="anhuiensis">anhuiensis</tp:taxon-name-part></tp:taxon-name></italic>); from <italic><tp:taxon-name><tp:taxon-name-part taxon-name-part-type="genus" reg="Tylototriton">T.</tp:taxon-name-part> <tp:taxon-name-part taxon-name-part-type="species" reg="asperrimus">asperrimus</tp:taxon-name-part></tp:taxon-name></italic> by a wider (versus shorter) distance between the eyes, tips of fingers reaching eye (versus nostril) when foreleg laid forward, and head slightly longer than wide (versus wider than long in <italic><tp:taxon-name><tp:taxon-name-part taxon-name-part-type="genus" reg="Tylototriton">T.</tp:taxon-name-part> <tp:taxon-name-part taxon-name-part-type="species" reg="asperrimus">asperrimus</tp:taxon-name-part></tp:taxon-name></italic> according to <xref ref-type="bibr" rid="B32">Nishikawa et al. 2013b</xref>; <xref ref-type="bibr" rid="B50">Sparreboom 2014</xref>; <xref ref-type="bibr" rid="B14">Hernandez 2016</xref>), however, the female holotype shows similar head proportions–see Discussion); from <italic><tp:taxon-name><tp:taxon-name-part taxon-name-part-type="genus" reg="Tylototriton">T.</tp:taxon-name-part> <tp:taxon-name-part taxon-name-part-type="species" reg="broadoridgus">broadoridgus</tp:taxon-name-part></tp:taxon-name></italic> by a head longer than wide (versus equally long and wide), wider (versus shorter) distance between eyes, presence (versus absence) of gular fold, smoother (versus extremely rough) skin on ventral side shaped like transverse wrinkles (versus rounded shaped, uniform to dorsal side), distinctly separated rib nodules (versus continuous nodule-like warts), and narrower vertebral ridge (versus broader in <italic><tp:taxon-name><tp:taxon-name-part taxon-name-part-type="genus" reg="Tylototriton">T.</tp:taxon-name-part> <tp:taxon-name-part taxon-name-part-type="species" reg="broadoridgus">broadoridgus</tp:taxon-name-part></tp:taxon-name></italic>); from <italic><tp:taxon-name><tp:taxon-name-part taxon-name-part-type="genus" reg="Tylototriton">T.</tp:taxon-name-part> <tp:taxon-name-part taxon-name-part-type="species" reg="hainanensis">hainanensis</tp:taxon-name-part></tp:taxon-name></italic> by the head being slightly longer than wide (versus much wider than long), and a snout truncate in dorsal view (versus rounded in <italic><tp:taxon-name><tp:taxon-name-part taxon-name-part-type="genus" reg="Tylototriton">T.</tp:taxon-name-part> <tp:taxon-name-part taxon-name-part-type="species" reg="hainanensis">hainanensis</tp:taxon-name-part></tp:taxon-name></italic>); from <italic><tp:taxon-name><tp:taxon-name-part taxon-name-part-type="genus" reg="Tylototriton">T.</tp:taxon-name-part> <tp:taxon-name-part taxon-name-part-type="species" reg="liuyangensis">liuyangensis</tp:taxon-name-part></tp:taxon-name></italic> by a wider (versus shorter) distance between eyes, distinctly separated rib nodules (versus continuous nodule-like warts), and ventral side skin shaped like transverse wrinkles (versus covered by warts in <italic><tp:taxon-name><tp:taxon-name-part taxon-name-part-type="genus" reg="Tylototriton">T.</tp:taxon-name-part> <tp:taxon-name-part taxon-name-part-type="species" reg="liuyangensis">liuyangensis</tp:taxon-name-part></tp:taxon-name></italic>); from <italic><tp:taxon-name><tp:taxon-name-part taxon-name-part-type="genus" reg="Tylototriton">T.</tp:taxon-name-part> <tp:taxon-name-part taxon-name-part-type="species" reg="notialis">notialis</tp:taxon-name-part></tp:taxon-name></italic> by a broader (versus narrower) head, a slightly angular (versus rounded) shaped snout in profile, longer (versus shorter) hind-limbs, and higher tail (versus thinner tail in <italic><tp:taxon-name><tp:taxon-name-part taxon-name-part-type="genus" reg="Tylototriton">T.</tp:taxon-name-part> <tp:taxon-name-part taxon-name-part-type="species" reg="notialis">notialis</tp:taxon-name-part></tp:taxon-name></italic>); from <italic><tp:taxon-name><tp:taxon-name-part taxon-name-part-type="genus" reg="Tylototriton">T.</tp:taxon-name-part> <tp:taxon-name-part taxon-name-part-type="species" reg="panhai">panhai</tp:taxon-name-part></tp:taxon-name></italic> by wider (versus shorter) distance between the eyes, presence (versus absence) of labial fold, distinct (versus absent) middorsal ridge on head, and dorsal color uniformly dark (versus dorsal color with characteristic colorful markings in <italic><tp:taxon-name><tp:taxon-name-part taxon-name-part-type="genus" reg="Tylototriton">T.</tp:taxon-name-part> <tp:taxon-name-part taxon-name-part-type="species" reg="panhai">panhai</tp:taxon-name-part></tp:taxon-name></italic>); from <italic><tp:taxon-name><tp:taxon-name-part taxon-name-part-type="genus" reg="Tylototriton">T.</tp:taxon-name-part> <tp:taxon-name-part taxon-name-part-type="species" reg="vietnamensis">vietnamensis</tp:taxon-name-part></tp:taxon-name></italic> by round to pointy (versus slightly flattened) rib nodules, presence (versus absence) of gular fold, and high vertebral ridge (versus low vertebral ridge in <italic><tp:taxon-name><tp:taxon-name-part taxon-name-part-type="genus" reg="Tylototriton">T.</tp:taxon-name-part> <tp:taxon-name-part taxon-name-part-type="species" reg="vietnamensis">vietnamensis</tp:taxon-name-part></tp:taxon-name></italic>); from <italic><tp:taxon-name><tp:taxon-name-part taxon-name-part-type="genus" reg="Tylototriton">T.</tp:taxon-name-part> <tp:taxon-name-part taxon-name-part-type="species" reg="wenxianensis">wenxianensis</tp:taxon-name-part></tp:taxon-name></italic> by a truncate snout in dorsal view (versus round), wider (versus shorter) distance between the eyes, distinctly separated rib nodules (versus continuous nodule-like warts), presence (versus absence) of gular fold, smoother (versus extremely rough) skin on ventral side shaped like transverse wrinkles (versus rounded shaped and uniform to dorsal side), and colored marking on ventral slit (versus black colored ventral slit in <italic><tp:taxon-name><tp:taxon-name-part taxon-name-part-type="genus" reg="Tylototriton">T.</tp:taxon-name-part> <tp:taxon-name-part taxon-name-part-type="species" reg="wenxianensis">wenxianensis</tp:taxon-name-part></tp:taxon-name></italic>); and from <italic><tp:taxon-name><tp:taxon-name-part taxon-name-part-type="genus" reg="Tylototriton">T.</tp:taxon-name-part> <tp:taxon-name-part taxon-name-part-type="species" reg="ziegleri">ziegleri</tp:taxon-name-part></tp:taxon-name></italic> by head slightly longer than wide (versus wider than long), smaller (versus enlarged knob-like) rib nodules, dispersed granules (versus more granulose) on dorsal skin and vertebral ridge slightly less (versus more) segmented and glandular.</p><p>The morphological comparison resulting from the measurements performed on the two females of <italic><tp:taxon-name><tp:taxon-name-part taxon-name-part-type="genus" reg="Tylototriton">T.</tp:taxon-name-part> <tp:taxon-name-part taxon-name-part-type="species" reg="pasmansi">pasmansi</tp:taxon-name-part></tp:taxon-name></italic> and <italic><tp:taxon-name><tp:taxon-name-part taxon-name-part-type="genus" reg="Tylototriton">T.</tp:taxon-name-part> <tp:taxon-name-part taxon-name-part-type="species" reg="asperrimus">asperrimus</tp:taxon-name-part></tp:taxon-name></italic><italic>sensu stricto</italic> (Table <xref ref-type="table" rid="T3">3</xref>) showed that the first one presents: wider (versus narrower) and longer (versus less long) head, longer (versus shorter) lower jaw length, wider (versus shorter) distance between the eyes, as well as higher values for all of the remaining head features, with the exception of snout length and head width, which were, in these cases, higher in <italic><tp:taxon-name><tp:taxon-name-part taxon-name-part-type="genus" reg="Tylototriton">T.</tp:taxon-name-part> <tp:taxon-name-part taxon-name-part-type="species" reg="asperrimus">asperrimus</tp:taxon-name-part></tp:taxon-name></italic>. <italic><tp:taxon-name><tp:taxon-name-part taxon-name-part-type="genus" reg="Tylototriton">T.</tp:taxon-name-part> <tp:taxon-name-part taxon-name-part-type="species" reg="pasmansi">pasmansi</tp:taxon-name-part></tp:taxon-name></italic> additionally presents longer and higher (versus shorter and thinner) tail, bigger (versus smaller) cloacal muscles, wider (versus narrower) vertebral ridge, slightly bigger (versus smaller) rib nodules and shorter trunk length (versus longer trunk length in <italic><tp:taxon-name><tp:taxon-name-part taxon-name-part-type="genus" reg="Tylototriton">T.</tp:taxon-name-part> <tp:taxon-name-part taxon-name-part-type="species" reg="asperrimus">asperrimus</tp:taxon-name-part></tp:taxon-name></italic>).</p></tp:treatment-sec><tp:treatment-sec sec-type="distribution" id="SECID0EBPBK"><title>Distribution.</title><p>Phu Canh Nature Reserve, Da Bac District and Thuong Tien Nature Reserve, Lac Son District in Hoa Binh Province, and Xuan Son National Park, Tan Son District, Phu Tho Province, Vietnam (Fig. <xref ref-type="fig" rid="F2">2</xref>).</p></tp:treatment-sec><tp:treatment-sec sec-type="natural history" id="SECID0ELPBK"><title>Natural history.</title><p>Based on remote sensing information the species is known from sites with an annual mean temperature of 20.4 to 20.7 °C, ranging from 11.5 to 26.3 °C during the year. Annual precipitation is about 1624 to 1884 mm ranging throughout the year from 7.3 to 379.8 mm. Further bioclimatic information is provided in Table <xref ref-type="table" rid="T6">6</xref>.</p></tp:treatment-sec><tp:treatment-sec><!--Section generated to contain objects referenced in tp:taxon-treatment.--><table-wrap id="T4" position="float" orientation="portrait"><label>Table 4.</label><caption><p>Morphological measurements between the <italic><tp:taxon-name><tp:taxon-name-part taxon-name-part-type="genus" reg="Tylototriton">Tylototriton</tp:taxon-name-part></tp:taxon-name></italic> males from Son La and Thanh Hoa provinces (taxon 1), from Phu Tho and Hoa Binh provinces (taxon 2), and from Lai Chau Province (taxon 3). Measures as absolute values (in mm) and ratios of characters to snout vent length (% <abbrev xmlns:xlink="http://www.w3.org/1999/xlink" xlink:title="snout-vent length" id="ABBRID0E1JBI" xlink:type="simple">SVL</abbrev>). Values are presented as mean ± standard deviation above minimum and maximum ranges, and for abbreviations see Materials and methods.</p></caption><table id="TID0EFLAK" rules="all"><tbody><tr><th rowspan="2" colspan="1">Character</th><th rowspan="2" colspan="3">
                  <italic>N</italic>
                </th><th rowspan="1" colspan="3">Absolute measures</th><th rowspan="1" colspan="3">Ratios to <abbrev xmlns:xlink="http://www.w3.org/1999/xlink" xlink:title="snout-vent length" id="ABBRID0ETKBI" xlink:type="simple">SVL</abbrev></th></tr><tr><th rowspan="1" colspan="1">taxon 1</th><th rowspan="1" colspan="1">taxon 2</th><th rowspan="1" colspan="1">taxon 3</th><th rowspan="1" colspan="1">taxon 1</th><th rowspan="1" colspan="1">taxon 2</th><th rowspan="1" colspan="1">taxon 3</th></tr><tr><td rowspan="2" colspan="1">
                  <bold><abbrev xmlns:xlink="http://www.w3.org/1999/xlink" xlink:title="snout-vent length" id="ABBRID0EPLBI" xlink:type="simple">SVL</abbrev></bold>
                </td><td rowspan="2" colspan="1">10</td><td rowspan="2" colspan="1">11</td><td rowspan="2" colspan="1">5</td><td rowspan="1" colspan="1">64.98 ± 1.87</td><td rowspan="1" colspan="1">66.59 ± 2.81</td><td rowspan="1" colspan="1">65.14 ± 2.12</td><td rowspan="2" colspan="1"/><td rowspan="2" colspan="1"/><td rowspan="2" colspan="1"/></tr><tr><td rowspan="1" colspan="1">62.00 –67.95</td><td rowspan="1" colspan="1">61.57 –70.69</td><td rowspan="1" colspan="1">63.20–68.71</td></tr><tr><td rowspan="2" colspan="1">
                  <bold><abbrev xmlns:xlink="http://www.w3.org/1999/xlink" xlink:title="maximum head width" id="ABBRID0E5MBI" xlink:type="simple">MHW</abbrev></bold>
                </td><td rowspan="2" colspan="1">10</td><td rowspan="2" colspan="1">11</td><td rowspan="2" colspan="1">5</td><td rowspan="1" colspan="1">17.78 ± 1.11</td><td rowspan="1" colspan="1">16.71 ± 0.64</td><td rowspan="1" colspan="1">17.12 ± 0.43</td><td rowspan="1" colspan="1">27.37 ± 1.67</td><td rowspan="1" colspan="1">25.11 ± 0.81</td><td rowspan="1" colspan="1">26.30 ± 0.86</td></tr><tr><td rowspan="1" colspan="1">16.00 –19.63</td><td rowspan="1" colspan="1">15.66 –17.90</td><td rowspan="1" colspan="1">16.68 –17.60</td><td rowspan="1" colspan="1">24.71 –29.91</td><td rowspan="1" colspan="1">24.11 –26.31</td><td rowspan="1" colspan="1">25.61 –27.75</td></tr><tr><td rowspan="2" colspan="1">
                  <bold><abbrev xmlns:xlink="http://www.w3.org/1999/xlink" xlink:title="head width" id="ABBRID0EWOBI" xlink:type="simple">HW</abbrev></bold>
                </td><td rowspan="2" colspan="1">10</td><td rowspan="2" colspan="1">11</td><td rowspan="2" colspan="1">3</td><td rowspan="1" colspan="1">12.89 ± 0.48</td><td rowspan="1" colspan="1">12.47 ± 0.63</td><td rowspan="1" colspan="1">10.00 ± 0.53</td><td rowspan="1" colspan="1">19.86 ± 0.95</td><td rowspan="1" colspan="1">18.75 ± 0.99</td><td rowspan="1" colspan="1">15.29 ± 1.04</td></tr><tr><td rowspan="1" colspan="1">12.10 –13.70</td><td rowspan="1" colspan="1">10.98 –13.13</td><td rowspan="1" colspan="1">9.56 –10.59</td><td rowspan="1" colspan="1">18.44 –21.29</td><td rowspan="1" colspan="1">16.98 –20.45</td><td rowspan="1" colspan="1">14.34 –16.40</td></tr><tr><td rowspan="2" colspan="1">
                  <bold><abbrev xmlns:xlink="http://www.w3.org/1999/xlink" xlink:title="head length" id="ABBRID0EOQBI" xlink:type="simple">HL</abbrev></bold>
                </td><td rowspan="2" colspan="1">10</td><td rowspan="2" colspan="1">11</td><td rowspan="2" colspan="1">5</td><td rowspan="1" colspan="1">18.67 ± 0.71</td><td rowspan="1" colspan="1">18.79 ± 0.89</td><td rowspan="1" colspan="1">18.71 ± 0.93</td><td rowspan="1" colspan="1">28.75 ± 1.16</td><td rowspan="1" colspan="1">28.23 ± 1.23</td><td rowspan="1" colspan="1">28.72 ± 0.75</td></tr><tr><td rowspan="1" colspan="1">17.24 –19.54</td><td rowspan="1" colspan="1">17.64 –20.39</td><td rowspan="1" colspan="1">17.42 –19.95</td><td rowspan="1" colspan="1">26.63 –30.32</td><td rowspan="1" colspan="1">25.41 –29.80</td><td rowspan="1" colspan="1">27.56 –29.62</td></tr><tr><td rowspan="2" colspan="1">
                  <bold>PL</bold>
                </td><td rowspan="2" colspan="1">10</td><td rowspan="2" colspan="1">5</td><td rowspan="2" colspan="1">5</td><td rowspan="1" colspan="1">9.74 ± 0.80</td><td rowspan="1" colspan="1">9.64 ± 0.58</td><td rowspan="1" colspan="1">10.34 ± 0.43</td><td rowspan="1" colspan="1">14.99 ± 1.31</td><td rowspan="1" colspan="1">14.80 ± 0.46</td><td rowspan="1" colspan="1">15.88 ± 0.79</td></tr><tr><td rowspan="1" colspan="1">8.52 –10.92</td><td rowspan="1" colspan="1">8.79 –10.27</td><td rowspan="1" colspan="1">9.92 –11.02</td><td rowspan="1" colspan="1">13.02 –16.64</td><td rowspan="1" colspan="1">14.28 –15.48</td><td rowspan="1" colspan="1">14.82 –16.92</td></tr><tr><td rowspan="2" colspan="1">
                  <bold><abbrev xmlns:xlink="http://www.w3.org/1999/xlink" xlink:title="parotoid height" id="ABBRID0E2TBI" xlink:type="simple">PH</abbrev></bold>
                </td><td rowspan="2" colspan="1">10</td><td rowspan="2" colspan="1">5</td><td rowspan="2" colspan="1">5</td><td rowspan="1" colspan="1">5.70 ± 0.68</td><td rowspan="1" colspan="1">5.28 ± 0.73</td><td rowspan="1" colspan="1">5.77 ± 0.21</td><td rowspan="1" colspan="1">8.78 ± 1.10</td><td rowspan="1" colspan="1">8.10 ± 0.97</td><td rowspan="1" colspan="1">8.87 ± 0.18</td></tr><tr><td rowspan="1" colspan="1">4.77 –6.98</td><td rowspan="1" colspan="1">4.50 –6.11</td><td rowspan="1" colspan="1">5.58 –6.12</td><td rowspan="1" colspan="1">7.13 –10.81</td><td rowspan="1" colspan="1">7.01 –9.52</td><td rowspan="1" colspan="1">8.64 –9.15</td></tr><tr><td rowspan="2" colspan="1">
                  <bold><abbrev xmlns:xlink="http://www.w3.org/1999/xlink" xlink:title="eye length" id="ABBRID0ETVBI" xlink:type="simple">EL</abbrev></bold>
                </td><td rowspan="2" colspan="1">10</td><td rowspan="2" colspan="1">5</td><td rowspan="2" colspan="1">5</td><td rowspan="1" colspan="1">3.14 ± 0.24</td><td rowspan="1" colspan="1">3.24 ± 0.12</td><td rowspan="1" colspan="1">3.26 ± 0.23</td><td rowspan="1" colspan="1">4.84 ± 0.41</td><td rowspan="1" colspan="1">4.99 ± 0.32</td><td rowspan="1" colspan="1">5.01 ± 0.31</td></tr><tr><td rowspan="1" colspan="1">2.60 –3.40</td><td rowspan="1" colspan="1">3.06 –3.40</td><td rowspan="1" colspan="1">3.02 –3.49</td><td rowspan="1" colspan="1">3.89 –5.24</td><td rowspan="1" colspan="1">4.54 –5.31</td><td rowspan="1" colspan="1">4.68 –5.45</td></tr><tr><td rowspan="2" colspan="1">
                  <bold><abbrev xmlns:xlink="http://www.w3.org/1999/xlink" xlink:title="eye-narial distance" id="ABBRID0ELXBI" xlink:type="simple">EN</abbrev></bold>
                </td><td rowspan="2" colspan="1">10</td><td rowspan="2" colspan="1">11</td><td rowspan="2" colspan="1">5</td><td rowspan="1" colspan="1">4.00 ± 0.41</td><td rowspan="1" colspan="1">3.66 ± 0.25</td><td rowspan="1" colspan="1">4.40 ± 0.46</td><td rowspan="1" colspan="1">6.16 ± 0.68</td><td rowspan="1" colspan="1">5.50 ± 0.37</td><td rowspan="1" colspan="1">6.77 ± 0.78</td></tr><tr><td rowspan="1" colspan="1">3.43 –4.75</td><td rowspan="1" colspan="1">3.24 –4.11</td><td rowspan="1" colspan="1">3.74 –5.05</td><td rowspan="1" colspan="1">5.23 –7.19</td><td rowspan="1" colspan="1">4.75 –6.03</td><td rowspan="1" colspan="1">5.74 –7.88</td></tr><tr><td rowspan="2" colspan="1">
                  <bold>IN</bold>
                </td><td rowspan="2" colspan="1">10</td><td rowspan="2" colspan="1">11</td><td rowspan="2" colspan="1">5</td><td rowspan="1" colspan="1">5.16 ± 0.60</td><td rowspan="1" colspan="1">5.71 ± 0.40</td><td rowspan="1" colspan="1">5.67 ± 0.54</td><td rowspan="1" colspan="1">7.94 ± 0.85</td><td rowspan="1" colspan="1">8.58 ± 0.57</td><td rowspan="1" colspan="1">8.70 ± 0.63</td></tr><tr><td rowspan="1" colspan="1">4.03 –5.97</td><td rowspan="1" colspan="1">5.17 –6.43</td><td rowspan="1" colspan="1">5.01 –6.26</td><td rowspan="1" colspan="1">6.13 –9.18</td><td rowspan="1" colspan="1">7.79 –9.88</td><td rowspan="1" colspan="1">7.93 –9.35</td></tr><tr><td rowspan="2" colspan="1">
                  <bold><abbrev xmlns:xlink="http://www.w3.org/1999/xlink" xlink:title="inter-eye distance" id="ABBRID0EY1BI" xlink:type="simple">IE</abbrev></bold>
                </td><td rowspan="2" colspan="1">10</td><td rowspan="2" colspan="1">5</td><td rowspan="2" colspan="1">5</td><td rowspan="1" colspan="1">8.56 ± 0.17</td><td rowspan="1" colspan="1">8.61 ± 0.48</td><td rowspan="1" colspan="1">8.78 ± 0.56</td><td rowspan="1" colspan="1">13.18 ± 0.37</td><td rowspan="1" colspan="1">13.22 ± 0.45</td><td rowspan="1" colspan="1">13.48 ± 0.73</td></tr><tr><td rowspan="1" colspan="1">8.24 –8.82</td><td rowspan="1" colspan="1">8.11 –9.17</td><td rowspan="1" colspan="1">8.00 –9.50</td><td rowspan="1" colspan="1">12.53 –13.67</td><td rowspan="1" colspan="1">12.64 –13.85</td><td rowspan="1" colspan="1">12.66 –14.58</td></tr><tr><td rowspan="2" colspan="1">
                  <bold><abbrev xmlns:xlink="http://www.w3.org/1999/xlink" xlink:title="lower jaw length" id="ABBRID0EQ3BI" xlink:type="simple">LJL</abbrev></bold>
                </td><td rowspan="2" colspan="1">10</td><td rowspan="2" colspan="1">11</td><td rowspan="2" colspan="1">3</td><td rowspan="1" colspan="1">11.20 ± 0.61</td><td rowspan="1" colspan="1">12.59 ± 1.76</td><td rowspan="1" colspan="1">10.66 ± 0.62</td><td rowspan="1" colspan="1">17.25 ± 1.05</td><td rowspan="1" colspan="1">18.88 ± 2.30</td><td rowspan="1" colspan="1">16.29 ± 0.98</td></tr><tr><td rowspan="1" colspan="1">10.20 –12.11</td><td rowspan="1" colspan="1">10.05 –14.73</td><td rowspan="1" colspan="1">10.00 –11.24</td><td rowspan="1" colspan="1">15.54 –18.88</td><td rowspan="1" colspan="1">14.22 –21.33</td><td rowspan="1" colspan="1">15.63 –17.41</td></tr><tr><td rowspan="2" colspan="1">
                  <bold><abbrev xmlns:xlink="http://www.w3.org/1999/xlink" xlink:title="maximum upper eyelid length" id="ABBRID0EI5BI" xlink:type="simple">UEL</abbrev></bold>
                </td><td rowspan="2" colspan="1">10</td><td rowspan="2" colspan="1">5</td><td rowspan="2" colspan="1">3</td><td rowspan="1" colspan="1">4.59 ± 0.36</td><td rowspan="1" colspan="1">4.42 ± 0.33</td><td rowspan="1" colspan="1">4.80 ± 0.15</td><td rowspan="1" colspan="1">7.07 ± 0.65</td><td rowspan="1" colspan="1">6.79 ± 0.64</td><td rowspan="1" colspan="1">7.35 ± 0.49</td></tr><tr><td rowspan="1" colspan="1">4.00 –5.07</td><td rowspan="1" colspan="1">3.92 –4.83</td><td rowspan="1" colspan="1">4.70 –4.97</td><td rowspan="1" colspan="1">5.98 –7.95</td><td rowspan="1" colspan="1">6.11 –7.42</td><td rowspan="1" colspan="1">6.90–7.86</td></tr><tr><td rowspan="2" colspan="1">
                  <bold><abbrev xmlns:xlink="http://www.w3.org/1999/xlink" xlink:title="humerus length" id="ABBRID0EAACI" xlink:type="simple">HUM</abbrev></bold>
                </td><td rowspan="2" colspan="1">10</td><td rowspan="2" colspan="1">11</td><td rowspan="2" colspan="1">5</td><td rowspan="1" colspan="1">7.86 ± 0.40</td><td rowspan="1" colspan="1">7.98 ± 0.99</td><td rowspan="1" colspan="1">9.03 ± 0.98</td><td rowspan="1" colspan="1">12.11 ± 0.74</td><td rowspan="1" colspan="1">11.96 ± 1.15</td><td rowspan="1" colspan="1">13.89 ± 1.69</td></tr><tr><td rowspan="1" colspan="1">7.15 –8.61</td><td rowspan="1" colspan="1">5.97 –9.22</td><td rowspan="1" colspan="1">7.81 –10.47</td><td rowspan="1" colspan="1">11.04 –13.89</td><td rowspan="1" colspan="1">9.30 –13.54</td><td rowspan="1" colspan="1">11.99–16.57</td></tr><tr><td rowspan="2" colspan="1">
                  <bold><abbrev xmlns:xlink="http://www.w3.org/1999/xlink" xlink:title="radius length" id="ABBRID0EYBCI" xlink:type="simple">RAD</abbrev></bold>
                </td><td rowspan="2" colspan="1">10</td><td rowspan="2" colspan="1">11</td><td rowspan="2" colspan="1">5</td><td rowspan="1" colspan="1">14.01 ± 0.61</td><td rowspan="1" colspan="1">14.46 ± 1.13</td><td rowspan="1" colspan="1">14.20 ± 1.12</td><td rowspan="1" colspan="1">21.56 ± 0.72</td><td rowspan="1" colspan="1">21.72 ± 1.52</td><td rowspan="1" colspan="1">21.78 ± 1.21</td></tr><tr><td rowspan="1" colspan="1">13.21 –14.96</td><td rowspan="1" colspan="1">12.50 –15.96</td><td rowspan="1" colspan="1">12.71 –15.86</td><td rowspan="1" colspan="1">20.08 –22.42</td><td rowspan="1" colspan="1">18.80 –23.60</td><td rowspan="1" colspan="1">19.84–23.08</td></tr><tr><td rowspan="2" colspan="1">
                  <bold><abbrev xmlns:xlink="http://www.w3.org/1999/xlink" xlink:title="femur length" id="ABBRID0EQDCI" xlink:type="simple">FEM</abbrev></bold>
                </td><td rowspan="2" colspan="1">10</td><td rowspan="2" colspan="1">11</td><td rowspan="2" colspan="1">4</td><td rowspan="1" colspan="1">7.14 ± 0.39</td><td rowspan="1" colspan="1">8.40 ± 0.81</td><td rowspan="1" colspan="1">8.17 ± 0.79</td><td rowspan="1" colspan="1">10.99 ± 0.67</td><td rowspan="1" colspan="1">12.59 ± 0.78</td><td rowspan="1" colspan="1">12.44 ± 0.99</td></tr><tr><td rowspan="1" colspan="1">6.31 –7.54</td><td rowspan="1" colspan="1">7.08 –9.59</td><td rowspan="1" colspan="1">7.46 –8.93</td><td rowspan="1" colspan="1">9.67 –11.83</td><td rowspan="1" colspan="1">11.50 –13.97</td><td rowspan="1" colspan="1">11.65–13.71</td></tr><tr><td rowspan="2" colspan="1">
                  <bold><abbrev xmlns:xlink="http://www.w3.org/1999/xlink" xlink:title="tibia length" id="ABBRID0EIFCI" xlink:type="simple">TIB</abbrev></bold>
                </td><td rowspan="2" colspan="1">10</td><td rowspan="2" colspan="1">11</td><td rowspan="2" colspan="1">4</td><td rowspan="1" colspan="1">14.57 ± 0.60</td><td rowspan="1" colspan="1">15.78 ± 1.77</td><td rowspan="1" colspan="1">15.29 ± 0.82</td><td rowspan="1" colspan="1">22.41 ± 0.61</td><td rowspan="1" colspan="1">23.69 ± 2.35</td><td rowspan="1" colspan="1">23.30 ± 0.86</td></tr><tr><td rowspan="1" colspan="1">13.73 –15.75</td><td rowspan="1" colspan="1">13.14 –17.91</td><td rowspan="1" colspan="1">14.25 –16.03</td><td rowspan="1" colspan="1">21.27 –23.19</td><td rowspan="1" colspan="1">18.59 –26.67</td><td rowspan="1" colspan="1">22.24–24.34</td></tr><tr><td rowspan="2" colspan="1">
                  <bold>FORE</bold>
                </td><td rowspan="2" colspan="1">10</td><td rowspan="2" colspan="1">11</td><td rowspan="2" colspan="1">5</td><td rowspan="1" colspan="1">21.87 ± 0.62</td><td rowspan="1" colspan="1">22.44 ± 1.86</td><td rowspan="1" colspan="1">23.23 ± 1.54</td><td rowspan="1" colspan="1">33.67 ± 0.89</td><td rowspan="1" colspan="1">33.68 ± 2.11</td><td rowspan="1" colspan="1">35.67 ± 2.13</td></tr><tr><td rowspan="1" colspan="1">21.11 –23.08</td><td rowspan="1" colspan="1">19.48 –25.18</td><td rowspan="1" colspan="1">21.75 –25.13</td><td rowspan="1" colspan="1">32.43 –35.35</td><td rowspan="1" colspan="1">30.36 –36.97</td><td rowspan="1" colspan="1">33.88–38.94</td></tr><tr><td rowspan="2" colspan="1">
                  <bold>HIND</bold>
                </td><td rowspan="2" colspan="1">10</td><td rowspan="2" colspan="1">11</td><td rowspan="2" colspan="1">4</td><td rowspan="1" colspan="1">21.70 ± 0.78</td><td rowspan="1" colspan="1">24.18 ± 2.41</td><td rowspan="1" colspan="1">23.46 ± 1.58</td><td rowspan="1" colspan="1">33.40 ± 0.99</td><td rowspan="1" colspan="1">36.28 ± 2.89</td><td rowspan="1" colspan="1">35.74 ± 1.78</td></tr><tr><td rowspan="1" colspan="1">20.34 –22.80</td><td rowspan="1" colspan="1">21.14 –27.06</td><td rowspan="1" colspan="1">21.71 –24.80</td><td rowspan="1" colspan="1">31.51 –34.96</td><td rowspan="1" colspan="1">30.98 –39.90</td><td rowspan="1" colspan="1">33.89–38.05</td></tr><tr><td rowspan="2" colspan="1">
                  <bold>HIND/FORE</bold>
                </td><td rowspan="2" colspan="1">10</td><td rowspan="2" colspan="1">11</td><td rowspan="2" colspan="1">4</td><td rowspan="1" colspan="1">0.99 ± 0.03</td><td rowspan="1" colspan="1">1.08 ± 0.05</td><td rowspan="1" colspan="1">1.03 ± 0.06</td><td rowspan="1" colspan="1">1.53 ± 0.06</td><td rowspan="1" colspan="1">1.62 ± 0.09</td><td rowspan="1" colspan="1">1.57 ± 0.12</td></tr><tr><td rowspan="1" colspan="1">0.95 –1.03</td><td rowspan="1" colspan="1">0.99 –1.15</td><td rowspan="1" colspan="1">0.99 –1.12</td><td rowspan="1" colspan="1">1.44 –1.65</td><td rowspan="1" colspan="1">1.40 –1.71</td><td rowspan="1" colspan="1">1.44–1.72</td></tr><tr><td rowspan="2" colspan="1">
                  <bold><abbrev xmlns:xlink="http://www.w3.org/1999/xlink" xlink:title="radius length" id="ABBRID0E6LCI" xlink:type="simple">RAD</abbrev>/<abbrev xmlns:xlink="http://www.w3.org/1999/xlink" xlink:title="humerus length" id="ABBRID0EDMCI" xlink:type="simple">HUM</abbrev></bold>
                </td><td rowspan="2" colspan="1">10</td><td rowspan="2" colspan="1">11</td><td rowspan="2" colspan="1">5</td><td rowspan="1" colspan="1">1.79 ± 0.13</td><td rowspan="1" colspan="1">1.34 ± 0.54</td><td rowspan="1" colspan="1">1.59 ± 0.20</td><td rowspan="1" colspan="1">2.75 ± 0.20</td><td rowspan="1" colspan="1">2.03 ± 0.89</td><td rowspan="1" colspan="1">2.43 ± 0.27</td></tr><tr><td rowspan="1" colspan="1">1.55 –2.02</td><td rowspan="1" colspan="1">0.86 –2.26</td><td rowspan="1" colspan="1">1.35 –1.83</td><td rowspan="1" colspan="1">2.47 –3.12</td><td rowspan="1" colspan="1">1.26 –3.53</td><td rowspan="1" colspan="1">2.14–2.80</td></tr><tr><td rowspan="2" colspan="1">
                  <bold><abbrev xmlns:xlink="http://www.w3.org/1999/xlink" xlink:title="tibia length" id="ABBRID0E2NCI" xlink:type="simple">TIB</abbrev>/<abbrev xmlns:xlink="http://www.w3.org/1999/xlink" xlink:title="femur length" id="ABBRID0E6NCI" xlink:type="simple">FEM</abbrev></bold>
                </td><td rowspan="2" colspan="1">10</td><td rowspan="2" colspan="1">11</td><td rowspan="2" colspan="1">4</td><td rowspan="1" colspan="1">2.05 ± 0.13</td><td rowspan="1" colspan="1">1.88 ± 0.15</td><td rowspan="1" colspan="1">1.88 ± 0.10</td><td rowspan="1" colspan="1">3.15 ± 0.18</td><td rowspan="1" colspan="1">2.83 ± 0.30</td><td rowspan="1" colspan="1">2.87 ± 0.21</td></tr><tr><td rowspan="1" colspan="1">1.91 –2.32</td><td rowspan="1" colspan="1">1.50 –2.09</td><td rowspan="1" colspan="1">1.78 –2.00</td><td rowspan="1" colspan="1">2.90 –3.56</td><td rowspan="1" colspan="1">2.12 –3.40</td><td rowspan="1" colspan="1">2.66–3.10</td></tr><tr><td rowspan="2" colspan="1">
                  <bold><abbrev xmlns:xlink="http://www.w3.org/1999/xlink" xlink:title="tail length" id="ABBRID0EXPCI" xlink:type="simple">TL</abbrev></bold>
                </td><td rowspan="2" colspan="1">10</td><td rowspan="2" colspan="1">11</td><td rowspan="2" colspan="1">4</td><td rowspan="1" colspan="1">54.94 ± 3.02</td><td rowspan="1" colspan="1">57.96 ± 4.12</td><td rowspan="1" colspan="1">55.97 ± 2.81</td><td rowspan="1" colspan="1">84.61 ± 5.20</td><td rowspan="1" colspan="1">87.06 ± 5.25</td><td rowspan="1" colspan="1">85.92 ± 2.47</td></tr><tr><td rowspan="1" colspan="1">50.47 –60.71</td><td rowspan="1" colspan="1">53.64 –64.13</td><td rowspan="1" colspan="1">53.16 –59.70</td><td rowspan="1" colspan="1">77.37 –93.13</td><td rowspan="1" colspan="1">76.88 –94.16</td><td rowspan="1" colspan="1">82.34–88.00</td></tr><tr><td rowspan="2" colspan="1">
                  <bold><abbrev xmlns:xlink="http://www.w3.org/1999/xlink" xlink:title="tail height" id="ABBRID0EPRCI" xlink:type="simple">TH</abbrev></bold>
                </td><td rowspan="2" colspan="1">9</td><td rowspan="2" colspan="1">10</td><td rowspan="2" colspan="1">5</td><td rowspan="1" colspan="1">8.06 ± 1.67</td><td rowspan="1" colspan="1">7.87 ± 0.71</td><td rowspan="1" colspan="1">8.00 ± 0.64</td><td rowspan="1" colspan="1">12.43 ± 2.46</td><td rowspan="1" colspan="1">11.79 ± 1.14</td><td rowspan="1" colspan="1">12.28 ± 0.90</td></tr><tr><td rowspan="1" colspan="1">6.13 –11.34</td><td rowspan="1" colspan="1">6.69 –8.83</td><td rowspan="1" colspan="1">7.03 –8.57</td><td rowspan="1" colspan="1">9.47 –17.28</td><td rowspan="1" colspan="1">9.82 –13.76</td><td rowspan="1" colspan="1">10.97–13.10</td></tr><tr><td rowspan="2" colspan="1">
                  <bold><abbrev xmlns:xlink="http://www.w3.org/1999/xlink" xlink:title="tail length" id="ABBRID0EHTCI" xlink:type="simple">TL</abbrev>/<abbrev xmlns:xlink="http://www.w3.org/1999/xlink" xlink:title="tail height" id="ABBRID0ELTCI" xlink:type="simple">TH</abbrev></bold>
                </td><td rowspan="2" colspan="1">9</td><td rowspan="2" colspan="1">10</td><td rowspan="2" colspan="1">4</td><td rowspan="1" colspan="1">7.06 ± 1.35</td><td rowspan="1" colspan="1">7.49 ± 1.04</td><td rowspan="1" colspan="1">6.97 ± 0.75</td><td rowspan="1" colspan="1">10.93 ± 2.22</td><td rowspan="1" colspan="1">11.22 ± 1.51</td><td rowspan="1" colspan="1">10.72 ± 1.23</td></tr><tr><td rowspan="1" colspan="1">4.80 –8.82</td><td rowspan="1" colspan="1">6.21 –9.59</td><td rowspan="1" colspan="1">6.31 –8.02</td><td rowspan="1" colspan="1">7.31 –13.62</td><td rowspan="1" colspan="1">8.79 –14.07</td><td rowspan="1" colspan="1">9.78–12.52</td></tr><tr><td rowspan="2" colspan="1">
                  <bold><abbrev xmlns:xlink="http://www.w3.org/1999/xlink" xlink:title="cloaca length" id="ABBRID0EDVCI" xlink:type="simple">ClL</abbrev></bold>
                </td><td rowspan="2" colspan="1">10</td><td rowspan="2" colspan="1">5</td><td rowspan="2" colspan="1">4</td><td rowspan="1" colspan="1">8.98 ± 0.96</td><td rowspan="1" colspan="1">9.41 ± 1.70</td><td rowspan="1" colspan="1">8.34 ± 0.93</td><td rowspan="1" colspan="1">13.82 ± 1.43</td><td rowspan="1" colspan="1">14.39 ± 1.91</td><td rowspan="1" colspan="1">12.78 ± 0.98</td></tr><tr><td rowspan="1" colspan="1">8.02 –10.96</td><td rowspan="1" colspan="1">8.13 –12.12</td><td rowspan="1" colspan="1">7.54 –9.66</td><td rowspan="1" colspan="1">12.39 –16.98</td><td rowspan="1" colspan="1">12.67 –17.15</td><td rowspan="1" colspan="1">11.68–14.06</td></tr><tr><td rowspan="2" colspan="1">
                  <bold>ClW</bold>
                </td><td rowspan="2" colspan="1">10</td><td rowspan="2" colspan="1">5</td><td rowspan="2" colspan="1">0</td><td rowspan="1" colspan="1">5.06 ± 0.67</td><td rowspan="1" colspan="1">4.63 ± 0.66</td><td rowspan="1" colspan="1"/><td rowspan="1" colspan="1">7.79 ± 1.03</td><td rowspan="1" colspan="1">7.08 ± 0.61</td><td rowspan="1" colspan="1"/></tr><tr><td rowspan="1" colspan="1">4.16 –5.91</td><td rowspan="1" colspan="1">4.09 –5.77</td><td rowspan="1" colspan="1"/><td rowspan="1" colspan="1">6.38 –9.06</td><td rowspan="1" colspan="1">6.64 –8.16</td><td rowspan="1" colspan="1"/></tr><tr><td rowspan="2" colspan="1">
                  <bold><abbrev xmlns:xlink="http://www.w3.org/1999/xlink" xlink:title="width of vertebral cord" id="ABBRID0EQYCI" xlink:type="simple">WVr</abbrev></bold>
                </td><td rowspan="2" colspan="1">10</td><td rowspan="2" colspan="1">10</td><td rowspan="2" colspan="1">5</td><td rowspan="1" colspan="1">1.99 ± 0.23</td><td rowspan="1" colspan="1">1.93 ± 0.27</td><td rowspan="1" colspan="1">2.30 ± 0.17</td><td rowspan="1" colspan="1">3.06 ± 0.37</td><td rowspan="1" colspan="1">2.90 ± 0.37</td><td rowspan="1" colspan="1">3.53 ± 0.25</td></tr><tr><td rowspan="1" colspan="1">1.58 –2.30</td><td rowspan="1" colspan="1">1.43 –2.37</td><td rowspan="1" colspan="1">2.10 –2.52</td><td rowspan="1" colspan="1">2.44 –3.53</td><td rowspan="1" colspan="1">2.23 –3.43</td><td rowspan="1" colspan="1">3.32–3.90</td></tr><tr><td rowspan="2" colspan="1">
                  <bold><abbrev xmlns:xlink="http://www.w3.org/1999/xlink" xlink:title="length of the 5th anterior dorsal nodule" id="ABBRID0EI1CI" xlink:type="simple">L5N</abbrev></bold>
                </td><td rowspan="2" colspan="1">10</td><td rowspan="2" colspan="1">11</td><td rowspan="2" colspan="1">5</td><td rowspan="1" colspan="1">1.73 ± 0.26</td><td rowspan="1" colspan="1">1.93 ± 0.24</td><td rowspan="1" colspan="1">2.17 ± 0.63</td><td rowspan="1" colspan="1">2.67 ± 0.39</td><td rowspan="1" colspan="1">2.91 ± 0.41</td><td rowspan="1" colspan="1">3.31 ± 0.87</td></tr><tr><td rowspan="1" colspan="1">1.41 –2.12</td><td rowspan="1" colspan="1">1.39 –2.31</td><td rowspan="1" colspan="1">1.44 –3.04</td><td rowspan="1" colspan="1">2.12 –3.21</td><td rowspan="1" colspan="1">2.02 –3.60</td><td rowspan="1" colspan="1">2.25–4.42</td></tr><tr><td rowspan="2" colspan="1">
                  <bold><abbrev xmlns:xlink="http://www.w3.org/1999/xlink" xlink:title="axilla to groin" id="ABBRID0EA3CI" xlink:type="simple">AG</abbrev></bold>
                </td><td rowspan="2" colspan="1">10</td><td rowspan="2" colspan="1">5</td><td rowspan="2" colspan="1">5</td><td rowspan="1" colspan="1">30.28 ± 2.41</td><td rowspan="1" colspan="1">30.26 ± 4.05</td><td rowspan="1" colspan="1">30.56 ± 1.80</td><td rowspan="1" colspan="1">46.59 ± 3.42</td><td rowspan="1" colspan="1">46.31 ± 3.91</td><td rowspan="1" colspan="1">46.92 ± 2.47</td></tr><tr><td rowspan="1" colspan="1">26.26 –35.45</td><td rowspan="1" colspan="1">27.36 –37.20</td><td rowspan="1" colspan="1">27.97 –32.66</td><td rowspan="1" colspan="1">40.68 –54.01</td><td rowspan="1" colspan="1">42.64 –52.62</td><td rowspan="1" colspan="1">44.26–50.13</td></tr><tr><td rowspan="2" colspan="1">
                  <bold><abbrev xmlns:xlink="http://www.w3.org/1999/xlink" xlink:title="trunk length" id="ABBRID0EY4CI" xlink:type="simple">TkL</abbrev></bold>
                </td><td rowspan="2" colspan="1">10</td><td rowspan="2" colspan="1">10</td><td rowspan="2" colspan="1">3</td><td rowspan="1" colspan="1">45.66 ± 2.43</td><td rowspan="1" colspan="1">45.81 ± 2.16</td><td rowspan="1" colspan="1">43.31 ± 1.58</td><td rowspan="1" colspan="1">70.28 ± 3.41</td><td rowspan="1" colspan="1">68.78 ± 1.24</td><td rowspan="1" colspan="1">66.22 ± 3.86</td></tr><tr><td rowspan="1" colspan="1">41.48 –50.25</td><td rowspan="1" colspan="1">42.19 –50.20</td><td rowspan="1" colspan="1">42.10 –45.10</td><td rowspan="1" colspan="1">64.26 –76.57</td><td rowspan="1" colspan="1">67.35 –71.01</td><td rowspan="1" colspan="1">62.17–69.86</td></tr></tbody></table></table-wrap><table-wrap id="T3" position="float" orientation="portrait"><label>Table 3.</label><caption><p>Morphological comparisons between the available females. Measures as absolute values (in mm) and ratios of characters to snout vent length (% <abbrev xmlns:xlink="http://www.w3.org/1999/xlink" xlink:title="snout-vent length" id="ABBRID0EXIAI" xlink:type="simple">SVL</abbrev>) between <italic><tp:taxon-name><tp:taxon-name-part taxon-name-part-type="genus" reg="Tylototriton">Tylototriton</tp:taxon-name-part> <tp:taxon-name-part taxon-name-part-type="species" reg="asperrimus">asperrimus</tp:taxon-name-part></tp:taxon-name></italic> holotype from China (ZMB 34089), <tp:taxon-name><tp:taxon-name-part taxon-name-part-type="genus" reg="Tylototriton">T.</tp:taxon-name-part> <tp:taxon-name-part taxon-name-part-type="uncertainty-rank">cf.</tp:taxon-name-part> <tp:taxon-name-part taxon-name-part-type="species" reg="asperrimus">asperrimus</tp:taxon-name-part></tp:taxon-name> from Thuong Tien Nature Reserve, Hoa Binh Province, Vietnam (taxon 2) (VFUA.2009.8), and <italic><tp:taxon-name><tp:taxon-name-part taxon-name-part-type="genus" reg="Tylototriton">T.</tp:taxon-name-part> <tp:taxon-name-part taxon-name-part-type="species" reg="notialis">notialis</tp:taxon-name-part></tp:taxon-name></italic> (JJLR01195) from Pu Hoat Nature Reserve, Nghe An Province, Vietnam. For abbreviations see Materials and methods.</p></caption><table id="TID0EGHDI" rules="all"><tbody><tr><th rowspan="1" colspan="1">Character</th><th rowspan="1" colspan="3">Absolute measures</th><th rowspan="1" colspan="3">Ratios to <abbrev xmlns:xlink="http://www.w3.org/1999/xlink" xlink:title="snout-vent length" id="ABBRID0ENKAI" xlink:type="simple">SVL</abbrev></th></tr><tr><th rowspan="1" colspan="1"/><th rowspan="1" colspan="1">
                  <italic><tp:taxon-name><tp:taxon-name-part taxon-name-part-type="genus" reg="Tylototriton">T.</tp:taxon-name-part> <tp:taxon-name-part taxon-name-part-type="species" reg="asperrimus">asperrimus</tp:taxon-name-part></tp:taxon-name></italic>
                </th><th rowspan="1" colspan="1">taxon 2</th><th rowspan="1" colspan="1">
                  <italic><tp:taxon-name><tp:taxon-name-part taxon-name-part-type="genus" reg="Tylototriton">T.</tp:taxon-name-part> <tp:taxon-name-part taxon-name-part-type="species" reg="notialis">notialis</tp:taxon-name-part></tp:taxon-name></italic>
                </th><th rowspan="1" colspan="1">
                  <italic><tp:taxon-name><tp:taxon-name-part taxon-name-part-type="genus" reg="Tylototriton">T.</tp:taxon-name-part> <tp:taxon-name-part taxon-name-part-type="species" reg="asperrimus">asperrimus</tp:taxon-name-part></tp:taxon-name></italic>
                </th><th rowspan="1" colspan="1">taxon 2</th><th rowspan="1" colspan="1">
                  <italic><tp:taxon-name><tp:taxon-name-part taxon-name-part-type="genus" reg="Tylototriton">T.</tp:taxon-name-part> <tp:taxon-name-part taxon-name-part-type="species" reg="notialis">notialis</tp:taxon-name-part></tp:taxon-name></italic>
                </th></tr><tr><td rowspan="1" colspan="1">
                  <bold><abbrev xmlns:xlink="http://www.w3.org/1999/xlink" xlink:title="snout-vent length" id="ABBRID0E3MAI" xlink:type="simple">SVL</abbrev></bold>
                </td><td rowspan="1" colspan="1">73.45</td><td rowspan="1" colspan="1">76.82</td><td rowspan="1" colspan="1">76.16</td><td rowspan="1" colspan="1">–</td><td rowspan="1" colspan="1">–</td><td rowspan="1" colspan="1">–</td></tr><tr><td rowspan="1" colspan="1">
                  <bold><abbrev xmlns:xlink="http://www.w3.org/1999/xlink" xlink:title="maximum head width" id="ABBRID0EYNAI" xlink:type="simple">MHW</abbrev></bold>
                </td><td rowspan="1" colspan="1">18.62</td><td rowspan="1" colspan="1">22.27</td><td rowspan="1" colspan="1">19.64</td><td rowspan="1" colspan="1">25.35</td><td rowspan="1" colspan="1">28.99</td><td rowspan="1" colspan="1">25.79</td></tr><tr><td rowspan="1" colspan="1">
                  <bold><abbrev xmlns:xlink="http://www.w3.org/1999/xlink" xlink:title="head width" id="ABBRID0EUOAI" xlink:type="simple">HW</abbrev></bold>
                </td><td rowspan="1" colspan="1">13.62</td><td rowspan="1" colspan="1">10.50</td><td rowspan="1" colspan="1">–</td><td rowspan="1" colspan="1">18.54</td><td rowspan="1" colspan="1">13.67</td><td rowspan="1" colspan="1">–</td></tr><tr><td rowspan="1" colspan="1">
                  <bold><abbrev xmlns:xlink="http://www.w3.org/1999/xlink" xlink:title="head length" id="ABBRID0EQPAI" xlink:type="simple">HL</abbrev></bold>
                </td><td rowspan="1" colspan="1">19.54</td><td rowspan="1" colspan="1">22.39</td><td rowspan="1" colspan="1">20.86</td><td rowspan="1" colspan="1">26.60</td><td rowspan="1" colspan="1">29.15</td><td rowspan="1" colspan="1">27.39</td></tr><tr><td rowspan="1" colspan="1">
                  <bold>PL</bold>
                </td><td rowspan="1" colspan="1">10.74</td><td rowspan="1" colspan="1">13.03</td><td rowspan="1" colspan="1">12.78</td><td rowspan="1" colspan="1">14.62</td><td rowspan="1" colspan="1">16.96</td><td rowspan="1" colspan="1">16.78</td></tr><tr><td rowspan="1" colspan="1">
                  <bold><abbrev xmlns:xlink="http://www.w3.org/1999/xlink" xlink:title="parotoid height" id="ABBRID0EFRAI" xlink:type="simple">PH</abbrev></bold>
                </td><td rowspan="1" colspan="1">5.78</td><td rowspan="1" colspan="1">7.45</td><td rowspan="1" colspan="1">7.54</td><td rowspan="1" colspan="1">7.87</td><td rowspan="1" colspan="1">9.70</td><td rowspan="1" colspan="1">9.90</td></tr><tr><td rowspan="1" colspan="1">
                  <bold><abbrev xmlns:xlink="http://www.w3.org/1999/xlink" xlink:title="eye length" id="ABBRID0EBSAI" xlink:type="simple">EL</abbrev></bold>
                </td><td rowspan="1" colspan="1">3.17</td><td rowspan="1" colspan="1">3.86</td><td rowspan="1" colspan="1">2.94</td><td rowspan="1" colspan="1">4.32</td><td rowspan="1" colspan="1">5.02</td><td rowspan="1" colspan="1">3.86</td></tr><tr><td rowspan="1" colspan="1">
                  <bold><abbrev xmlns:xlink="http://www.w3.org/1999/xlink" xlink:title="eye-narial distance" id="ABBRID0E4SAI" xlink:type="simple">EN</abbrev></bold>
                </td><td rowspan="1" colspan="1">4.68</td><td rowspan="1" colspan="1">3.73</td><td rowspan="1" colspan="1">3.79</td><td rowspan="1" colspan="1">6.37</td><td rowspan="1" colspan="1">4.86</td><td rowspan="1" colspan="1">4.98</td></tr><tr><td rowspan="1" colspan="1">
                  <bold>IN</bold>
                </td><td rowspan="1" colspan="1">5.78</td><td rowspan="1" colspan="1">7.37</td><td rowspan="1" colspan="1">6.46</td><td rowspan="1" colspan="1">7.87</td><td rowspan="1" colspan="1">9.59</td><td rowspan="1" colspan="1">8.48</td></tr><tr><td rowspan="1" colspan="1">
                  <bold><abbrev xmlns:xlink="http://www.w3.org/1999/xlink" xlink:title="inter-eye distance" id="ABBRID0ESUAI" xlink:type="simple">IE</abbrev></bold>
                </td><td rowspan="1" colspan="1">9.40</td><td rowspan="1" colspan="1">10.13</td><td rowspan="1" colspan="1">9.11</td><td rowspan="1" colspan="1">12.80</td><td rowspan="1" colspan="1">13.19</td><td rowspan="1" colspan="1">11.96</td></tr><tr><td rowspan="1" colspan="1">
                  <bold><abbrev xmlns:xlink="http://www.w3.org/1999/xlink" xlink:title="lower jaw length" id="ABBRID0EOVAI" xlink:type="simple">LJL</abbrev></bold>
                </td><td rowspan="1" colspan="1">10.91</td><td rowspan="1" colspan="1">13.37</td><td rowspan="1" colspan="1">–</td><td rowspan="1" colspan="1">14.85</td><td rowspan="1" colspan="1">17.40</td><td rowspan="1" colspan="1">–</td></tr><tr><td rowspan="1" colspan="1">
                  <bold><abbrev xmlns:xlink="http://www.w3.org/1999/xlink" xlink:title="maximum upper eyelid length" id="ABBRID0EKWAI" xlink:type="simple">UEL</abbrev></bold>
                </td><td rowspan="1" colspan="1">4.27</td><td rowspan="1" colspan="1">5.06</td><td rowspan="1" colspan="1">–</td><td rowspan="1" colspan="1">5.81</td><td rowspan="1" colspan="1">6.59</td><td rowspan="1" colspan="1">–</td></tr><tr><td rowspan="1" colspan="1">
                  <bold><abbrev xmlns:xlink="http://www.w3.org/1999/xlink" xlink:title="humerus length" id="ABBRID0EGXAI" xlink:type="simple">HUM</abbrev></bold>
                </td><td rowspan="1" colspan="1">8.98</td><td rowspan="1" colspan="1">7.91</td><td rowspan="1" colspan="1">8.63</td><td rowspan="1" colspan="1">12.23</td><td rowspan="1" colspan="1">10.30</td><td rowspan="1" colspan="1">11.33</td></tr><tr><td rowspan="1" colspan="1">
                  <bold><abbrev xmlns:xlink="http://www.w3.org/1999/xlink" xlink:title="radius length" id="ABBRID0ECYAI" xlink:type="simple">RAD</abbrev></bold>
                </td><td rowspan="1" colspan="1">16.04</td><td rowspan="1" colspan="1">16.88</td><td rowspan="1" colspan="1">18.11</td><td rowspan="1" colspan="1">21.84</td><td rowspan="1" colspan="1">21.97</td><td rowspan="1" colspan="1">23.78</td></tr><tr><td rowspan="1" colspan="1">
                  <bold><abbrev xmlns:xlink="http://www.w3.org/1999/xlink" xlink:title="femur length" id="ABBRID0E5YAI" xlink:type="simple">FEM</abbrev></bold>
                </td><td rowspan="1" colspan="1">7.17</td><td rowspan="1" colspan="1">7.69</td><td rowspan="1" colspan="1">9.89</td><td rowspan="1" colspan="1">9.76</td><td rowspan="1" colspan="1">10.01</td><td rowspan="1" colspan="1">12.99</td></tr><tr><td rowspan="1" colspan="1">
                  <bold><abbrev xmlns:xlink="http://www.w3.org/1999/xlink" xlink:title="tibia length" id="ABBRID0E1ZAI" xlink:type="simple">TIB</abbrev></bold>
                </td><td rowspan="1" colspan="1">17.07</td><td rowspan="1" colspan="1">18.29</td><td rowspan="1" colspan="1">18.37</td><td rowspan="1" colspan="1">23.24</td><td rowspan="1" colspan="1">23.81</td><td rowspan="1" colspan="1">24.12</td></tr><tr><td rowspan="1" colspan="1">
                  <bold>FORE</bold>
                </td><td rowspan="1" colspan="1">25.02</td><td rowspan="1" colspan="1">24.79</td><td rowspan="1" colspan="1">26.74</td><td rowspan="1" colspan="1">34.06</td><td rowspan="1" colspan="1">32.27</td><td rowspan="1" colspan="1">35.11</td></tr><tr><td rowspan="1" colspan="1">
                  <bold>HIND</bold>
                </td><td rowspan="1" colspan="1">24.24</td><td rowspan="1" colspan="1">25.98</td><td rowspan="1" colspan="1">28.26</td><td rowspan="1" colspan="1">33.00</td><td rowspan="1" colspan="1">33.82</td><td rowspan="1" colspan="1">37.11</td></tr><tr><td rowspan="1" colspan="1">
                  <bold>HIND.FORE</bold>
                </td><td rowspan="1" colspan="1">0.97</td><td rowspan="1" colspan="1">1.05</td><td rowspan="1" colspan="1">1.06</td><td rowspan="1" colspan="1">1.32</td><td rowspan="1" colspan="1">1.36</td><td rowspan="1" colspan="1">1.39</td></tr><tr><td rowspan="1" colspan="1">
                  <bold><abbrev xmlns:xlink="http://www.w3.org/1999/xlink" xlink:title="radius length" id="ABBRID0EB4AI" xlink:type="simple">RAD</abbrev>.<abbrev xmlns:xlink="http://www.w3.org/1999/xlink" xlink:title="humerus length" id="ABBRID0EF4AI" xlink:type="simple">HUM</abbrev></bold>
                </td><td rowspan="1" colspan="1">1.79</td><td rowspan="1" colspan="1">2.13</td><td rowspan="1" colspan="1">2.10</td><td rowspan="1" colspan="1">2.43</td><td rowspan="1" colspan="1">2.78</td><td rowspan="1" colspan="1">2.76</td></tr><tr><td rowspan="1" colspan="1">
                  <bold><abbrev xmlns:xlink="http://www.w3.org/1999/xlink" xlink:title="tibia length" id="ABBRID0EB5AI" xlink:type="simple">TIB</abbrev>.<abbrev xmlns:xlink="http://www.w3.org/1999/xlink" xlink:title="femur length" id="ABBRID0EF5AI" xlink:type="simple">FEM</abbrev></bold>
                </td><td rowspan="1" colspan="1">2.38</td><td rowspan="1" colspan="1">2.38</td><td rowspan="1" colspan="1">1.86</td><td rowspan="1" colspan="1">3.24</td><td rowspan="1" colspan="1">3.10</td><td rowspan="1" colspan="1">2.44</td></tr><tr><td rowspan="1" colspan="1">
                  <bold><abbrev xmlns:xlink="http://www.w3.org/1999/xlink" xlink:title="tail length" id="ABBRID0EB6AI" xlink:type="simple">TL</abbrev></bold>
                </td><td rowspan="1" colspan="1">56.76</td><td rowspan="1" colspan="1">65.77</td><td rowspan="1" colspan="1">65.14</td><td rowspan="1" colspan="1">77.28</td><td rowspan="1" colspan="1">85.62</td><td rowspan="1" colspan="1">85.53</td></tr><tr><td rowspan="1" colspan="1">
                  <bold><abbrev xmlns:xlink="http://www.w3.org/1999/xlink" xlink:title="tail height" id="ABBRID0E46AI" xlink:type="simple">TH</abbrev></bold>
                </td><td rowspan="1" colspan="1">7.87</td><td rowspan="1" colspan="1">9.44</td><td rowspan="1" colspan="1">9.39</td><td rowspan="1" colspan="1">10.71</td><td rowspan="1" colspan="1">12.29</td><td rowspan="1" colspan="1">12.33</td></tr><tr><td rowspan="1" colspan="1">
                  <bold><abbrev xmlns:xlink="http://www.w3.org/1999/xlink" xlink:title="tail length" id="ABBRID0EZABI" xlink:type="simple">TL</abbrev>.<abbrev xmlns:xlink="http://www.w3.org/1999/xlink" xlink:title="tail height" id="ABBRID0E4ABI" xlink:type="simple">TH</abbrev></bold>
                </td><td rowspan="1" colspan="1">7.21</td><td rowspan="1" colspan="1">6.97</td><td rowspan="1" colspan="1">6.94</td><td rowspan="1" colspan="1">9.82</td><td rowspan="1" colspan="1">9.07</td><td rowspan="1" colspan="1">9.11</td></tr><tr><td rowspan="1" colspan="1">
                  <bold><abbrev xmlns:xlink="http://www.w3.org/1999/xlink" xlink:title="cloaca length" id="ABBRID0EZBBI" xlink:type="simple">ClL</abbrev></bold>
                </td><td rowspan="1" colspan="1">5.15</td><td rowspan="1" colspan="1">8.75</td><td rowspan="1" colspan="1">5.87</td><td rowspan="1" colspan="1">7.01</td><td rowspan="1" colspan="1">11.39</td><td rowspan="1" colspan="1">7.71</td></tr><tr><td rowspan="1" colspan="1">
                  <bold>ClW</bold>
                </td><td rowspan="1" colspan="1">2.68</td><td rowspan="1" colspan="1">5.86</td><td rowspan="1" colspan="1">5.25</td><td rowspan="1" colspan="1">3.65</td><td rowspan="1" colspan="1">7.63</td><td rowspan="1" colspan="1">6.89</td></tr><tr><td rowspan="1" colspan="1">
                  <bold><abbrev xmlns:xlink="http://www.w3.org/1999/xlink" xlink:title="width of vertebral cord" id="ABBRID0EODBI" xlink:type="simple">WVr</abbrev></bold>
                </td><td rowspan="1" colspan="1">2.06</td><td rowspan="1" colspan="1">3.43</td><td rowspan="1" colspan="1">2.49</td><td rowspan="1" colspan="1">2.80</td><td rowspan="1" colspan="1">4.46</td><td rowspan="1" colspan="1">3.27</td></tr><tr><td rowspan="1" colspan="1">
                  <bold>L5W</bold>
                </td><td rowspan="1" colspan="1">2.39</td><td rowspan="1" colspan="1">2.66</td><td rowspan="1" colspan="1">2.29</td><td rowspan="1" colspan="1">3.25</td><td rowspan="1" colspan="1">3.46</td><td rowspan="1" colspan="1">3.01</td></tr><tr><td rowspan="1" colspan="1">
                  <bold><abbrev xmlns:xlink="http://www.w3.org/1999/xlink" xlink:title="axilla to groin" id="ABBRID0EDFBI" xlink:type="simple">AG</abbrev></bold>
                </td><td rowspan="1" colspan="1">37.12</td><td rowspan="1" colspan="1">37.56</td><td rowspan="1" colspan="1">–</td><td rowspan="1" colspan="1">50.54</td><td rowspan="1" colspan="1">48.89</td><td rowspan="1" colspan="1">–</td></tr><tr><td rowspan="1" colspan="1">
                  <bold><abbrev xmlns:xlink="http://www.w3.org/1999/xlink" xlink:title="trunk length" id="ABBRID0E6FBI" xlink:type="simple">TkL</abbrev></bold>
                </td><td rowspan="1" colspan="1">54.78</td><td rowspan="1" colspan="1">53.52</td><td rowspan="1" colspan="1">–</td><td rowspan="1" colspan="1">74.58</td><td rowspan="1" colspan="1">69.67</td><td rowspan="1" colspan="1">–</td></tr></tbody></table></table-wrap><fig id="F2" position="float" orientation="portrait"><object-id xmlns:xlink="http://www.w3.org/1999/xlink" content-type="doi" xlink:type="simple">10.3897/zookeys.935.37138.figure2</object-id><object-id xmlns:xlink="http://www.w3.org/1999/xlink" content-type="arpha" xlink:type="simple">40D4AE26-AF0E-54CC-B6AA-8C2A3DD0828B</object-id><label>Figure 2.</label><caption><p>Distribution map of the new populations of <italic><tp:taxon-name><tp:taxon-name-part taxon-name-part-type="genus" reg="Tylototriton">Tylototriton</tp:taxon-name-part></tp:taxon-name></italic> from North Vietnam, based on the following symbols: <bold>square</bold> (taxon 3, this study) the population from Sin Ho District, Lai Chau Province; <bold>diamond</bold> (taxon 1, this study) the upper one identifies the population from Van Ho District, Son La Province, and the lower one identifies the population from Thuong Xuan District, Thanh Hoa Province; <bold>triangle</bold> (taxon 2, this study) the upper one identifies the population from Tan Son District, Phu Tho Province, the middle one identifies the population from Da Bac District, Hoa Binh Province, and the lower one identifies the population from Lac Son District, Hoa Binh Province. The two populations identified by the <bold>circles</bold> represent <italic><tp:taxon-name><tp:taxon-name-part taxon-name-part-type="genus" reg="Tylototriton">T.</tp:taxon-name-part> <tp:taxon-name-part taxon-name-part-type="species" reg="asperrimus">asperrimus</tp:taxon-name-part></tp:taxon-name></italic> sensu stricto from China. High resolution remote sensing land cover information was extracted from “GLAD-UMD and SERVIR-Mekong, Natural annual tree canopy structure and surface water dynamics products, 2017” (lower left panel). Bioclimatic variables (right side) were extracted from remote sensing data provided by <xref ref-type="bibr" rid="B5">Deblauwe et al. (2016)</xref>.</p></caption><graphic xmlns:xlink="http://www.w3.org/1999/xlink" xlink:href="zookeys-935-121-g002.jpg" position="float" orientation="portrait" xlink:type="simple" id="oo_412499.jpg"><uri content-type="original_file" xlink:type="simple">https://binary.pensoft.net/fig/412499</uri></graphic></fig><table-wrap id="T6" position="float" orientation="portrait"><label>Table 6.</label><caption><p>Bioclimatic conditions at the species records. Abbreviations: Annual Mean Temperature BIO1, Mean Diurnal Range BIO2, Isothermality BIO3, Temperature Seasonality BIO4, Max Temperature of Warmest Month BIO5, Min Temperature of Coldest Month BIO6, Temperature Annual Range BIO7, Mean Temperature of Wettest Quarter BIO8, Mean Temperature of Driest Quarter BIO9, Mean Temperature of Warmest Quarter BIO10, Mean Temperature of Coldest Quarter BIO11, Annual Precipitation BIO12, Precipitation of Wettest Month BIO13, Precipitation of Driest Month BIO14, Precipitation Seasonality BIO15, Precipitation of Wettest Quarter BIO16, Precipitation of Driest Quarter BIO17, Precipitation of Warmest Quarter BIO18, and Precipitation of Coldest Quarter BIO19.</p></caption><table id="TID0E6KDK" rules="all"><tbody><tr><th rowspan="1" colspan="1">Variables</th><th rowspan="1" colspan="1">Unit</th><th rowspan="1" colspan="1">taxon 1</th><th rowspan="1" colspan="1">taxon 1</th><th rowspan="1" colspan="1">taxon 2</th><th rowspan="1" colspan="1">taxon 2</th><th rowspan="1" colspan="1">taxon 3</th><th rowspan="1" colspan="1">
                  <italic><tp:taxon-name><tp:taxon-name-part taxon-name-part-type="genus" reg="Tylototriton">T.</tp:taxon-name-part> <tp:taxon-name-part taxon-name-part-type="species" reg="asperrimus">asperrimus</tp:taxon-name-part></tp:taxon-name></italic>
                </th><th rowspan="1" colspan="1">
                  <italic><tp:taxon-name><tp:taxon-name-part taxon-name-part-type="genus" reg="Tylototriton">T.</tp:taxon-name-part> <tp:taxon-name-part taxon-name-part-type="species" reg="asperrimus">asperrimus</tp:taxon-name-part></tp:taxon-name></italic>
                </th></tr><tr><td rowspan="1" colspan="1">BIO1</td><td rowspan="1" colspan="1">°C</td><td rowspan="1" colspan="1">20.7</td><td rowspan="1" colspan="1">20.4</td><td rowspan="1" colspan="1">20.4</td><td rowspan="1" colspan="1">19.9</td><td rowspan="1" colspan="1">19.3</td><td rowspan="1" colspan="1">16.8</td><td rowspan="1" colspan="1">16.9</td></tr><tr><td rowspan="1" colspan="1">BIO2</td><td rowspan="1" colspan="1">°C</td><td rowspan="1" colspan="1">5.3</td><td rowspan="1" colspan="1">5.5</td><td rowspan="1" colspan="1">6.1</td><td rowspan="1" colspan="1">6.0</td><td rowspan="1" colspan="1">6.6</td><td rowspan="1" colspan="1">7.4</td><td rowspan="1" colspan="1">5.9</td></tr><tr><td rowspan="1" colspan="1">BIO3</td><td rowspan="1" colspan="1">°C</td><td rowspan="1" colspan="1">37.4</td><td rowspan="1" colspan="1">38.1</td><td rowspan="1" colspan="1">39.7</td><td rowspan="1" colspan="1">42.0</td><td rowspan="1" colspan="1">45.7</td><td rowspan="1" colspan="1">32.0</td><td rowspan="1" colspan="1">32.5</td></tr><tr><td rowspan="1" colspan="1">BIO4</td><td rowspan="1" colspan="1">°C</td><td rowspan="1" colspan="1">1.0</td><td rowspan="1" colspan="1">1.0</td><td rowspan="1" colspan="1">1.0</td><td rowspan="1" colspan="1">0.9</td><td rowspan="1" colspan="1">0.8</td><td rowspan="1" colspan="1">2.0</td><td rowspan="1" colspan="1">1.5</td></tr><tr><td rowspan="1" colspan="1">BIO5</td><td rowspan="1" colspan="1">°C</td><td rowspan="1" colspan="1">26.3</td><td rowspan="1" colspan="1">26.1</td><td rowspan="1" colspan="1">27.1</td><td rowspan="1" colspan="1">26.1</td><td rowspan="1" colspan="1">26.1</td><td rowspan="1" colspan="1">26.0</td><td rowspan="1" colspan="1">23.9</td></tr><tr><td rowspan="1" colspan="1">BIO6</td><td rowspan="1" colspan="1">°C</td><td rowspan="1" colspan="1">12.1</td><td rowspan="1" colspan="1">11.5</td><td rowspan="1" colspan="1">11.7</td><td rowspan="1" colspan="1">11.7</td><td rowspan="1" colspan="1">11.6</td><td rowspan="1" colspan="1">3.0</td><td rowspan="1" colspan="1">5.7</td></tr><tr><td rowspan="1" colspan="1">BIO7</td><td rowspan="1" colspan="1">°C</td><td rowspan="1" colspan="1">14.2</td><td rowspan="1" colspan="1">14.6</td><td rowspan="1" colspan="1">15.4</td><td rowspan="1" colspan="1">14.4</td><td rowspan="1" colspan="1">14.5</td><td rowspan="1" colspan="1">23.0</td><td rowspan="1" colspan="1">18.2</td></tr><tr><td rowspan="1" colspan="1">BIO8</td><td rowspan="1" colspan="1">°C</td><td rowspan="1" colspan="1">23.6</td><td rowspan="1" colspan="1">23.0</td><td rowspan="1" colspan="1">22.8</td><td rowspan="1" colspan="1">22.2</td><td rowspan="1" colspan="1">20.4</td><td rowspan="1" colspan="1">22.1</td><td rowspan="1" colspan="1">20.9</td></tr><tr><td rowspan="1" colspan="1">BIO9</td><td rowspan="1" colspan="1">°C</td><td rowspan="1" colspan="1">16.6</td><td rowspan="1" colspan="1">16.3</td><td rowspan="1" colspan="1">16.5</td><td rowspan="1" colspan="1">16.0</td><td rowspan="1" colspan="1">15.9</td><td rowspan="1" colspan="1">9.5</td><td rowspan="1" colspan="1">10.8</td></tr><tr><td rowspan="1" colspan="1">BIO10</td><td rowspan="1" colspan="1">°C</td><td rowspan="1" colspan="1">23.5</td><td rowspan="1" colspan="1">23.2</td><td rowspan="1" colspan="1">22.3</td><td rowspan="1" colspan="1">22.4</td><td rowspan="1" colspan="1">21.4</td><td rowspan="1" colspan="1">22.7</td><td rowspan="1" colspan="1">21.2</td></tr><tr><td rowspan="1" colspan="1">BIO11</td><td rowspan="1" colspan="1">°C</td><td rowspan="1" colspan="1">16.6</td><td rowspan="1" colspan="1">16.3</td><td rowspan="1" colspan="1">16.3</td><td rowspan="1" colspan="1">16.0</td><td rowspan="1" colspan="1">15.9</td><td rowspan="1" colspan="1">8.5</td><td rowspan="1" colspan="1">10.8</td></tr><tr><td rowspan="1" colspan="1">BIO12</td><td rowspan="1" colspan="1">mm</td><td rowspan="1" colspan="1">1884.2</td><td rowspan="1" colspan="1">1624.6</td><td rowspan="1" colspan="1">1648.3</td><td rowspan="1" colspan="1">1603.5</td><td rowspan="1" colspan="1">1843.7</td><td rowspan="1" colspan="1">1703.7</td><td rowspan="1" colspan="1">1558.2</td></tr><tr><td rowspan="1" colspan="1">BIO13</td><td rowspan="1" colspan="1">mm</td><td rowspan="1" colspan="1">379.8</td><td rowspan="1" colspan="1">351.2</td><td rowspan="1" colspan="1">324.4</td><td rowspan="1" colspan="1">373.0</td><td rowspan="1" colspan="1">421.6</td><td rowspan="1" colspan="1">316.5</td><td rowspan="1" colspan="1">335.5</td></tr><tr><td rowspan="1" colspan="1">BIO14</td><td rowspan="1" colspan="1">mm</td><td rowspan="1" colspan="1">7.3</td><td rowspan="1" colspan="1">8.2</td><td rowspan="1" colspan="1">4.3</td><td rowspan="1" colspan="1">6.8</td><td rowspan="1" colspan="1">9.6</td><td rowspan="1" colspan="1">43.5</td><td rowspan="1" colspan="1">25.5</td></tr><tr><td rowspan="1" colspan="1">BIO15</td><td rowspan="1" colspan="1">mm</td><td rowspan="1" colspan="1">92.2</td><td rowspan="1" colspan="1">88.6</td><td rowspan="1" colspan="1">89.0</td><td rowspan="1" colspan="1">93.9</td><td rowspan="1" colspan="1">85.8</td><td rowspan="1" colspan="1">59.2</td><td rowspan="1" colspan="1">74.1</td></tr><tr><td rowspan="1" colspan="1">BIO16</td><td rowspan="1" colspan="1">mm</td><td rowspan="1" colspan="1">984.9</td><td rowspan="1" colspan="1">888.1</td><td rowspan="1" colspan="1">821.4</td><td rowspan="1" colspan="1">910.9</td><td rowspan="1" colspan="1">1041.8</td><td rowspan="1" colspan="1">784.6</td><td rowspan="1" colspan="1">813.5</td></tr><tr><td rowspan="1" colspan="1">BIO17</td><td rowspan="1" colspan="1">mm</td><td rowspan="1" colspan="1">42.6</td><td rowspan="1" colspan="1">56.4</td><td rowspan="1" colspan="1">45.8</td><td rowspan="1" colspan="1">37.8</td><td rowspan="1" colspan="1">80.4</td><td rowspan="1" colspan="1">189.2</td><td rowspan="1" colspan="1">169.6</td></tr><tr><td rowspan="1" colspan="1">BIO18</td><td rowspan="1" colspan="1">mm</td><td rowspan="1" colspan="1">986.2</td><td rowspan="1" colspan="1">843.3</td><td rowspan="1" colspan="1">403.8</td><td rowspan="1" colspan="1">856.8</td><td rowspan="1" colspan="1">424.9</td><td rowspan="1" colspan="1">390.7</td><td rowspan="1" colspan="1">738.1</td></tr><tr><td rowspan="1" colspan="1">BIO19</td><td rowspan="1" colspan="1">mm</td><td rowspan="1" colspan="1">42.6</td><td rowspan="1" colspan="1">56.4</td><td rowspan="1" colspan="1">43.7</td><td rowspan="1" colspan="1">37.8</td><td rowspan="1" colspan="1">80.4</td><td rowspan="1" colspan="1">233.0</td><td rowspan="1" colspan="1">169.6</td></tr></tbody></table></table-wrap></tp:treatment-sec><ref-list><ref id="B30"><mixed-citation xmlns:xlink="http://www.w3.org/1999/xlink" xlink:type="simple"><person-group><name name-style="western"><surname>Nguyen</surname><given-names>TQ</given-names></name><name name-style="western"><surname>Nguyen</surname><given-names>VS</given-names></name><name name-style="western"><surname>Ho</surname><given-names>LT</given-names></name><name name-style="western"><surname>Le</surname><given-names>QK</given-names></name><name name-style="western"><surname>Nguyen</surname><given-names>TT</given-names></name></person-group> (<year>2009</year>) <article-title>Phylogenetic relationships and taxonomic review of the family <tp:taxon-name><tp:taxon-name-part taxon-name-part-type="family">Salamandridae</tp:taxon-name-part></tp:taxon-name> (<tp:taxon-name><tp:taxon-name-part taxon-name-part-type="class">Amphibia</tp:taxon-name-part></tp:taxon-name>: <tp:taxon-name><tp:taxon-name-part taxon-name-part-type="order">Caudata</tp:taxon-name-part></tp:taxon-name>) from Vietnam (in Vietnamese).</article-title><source>Vietnam Journal of Biotechnology</source><volume>7</volume>(<issue>3</issue>): <fpage>325</fpage>–<lpage>333</lpage>.</mixed-citation></ref><ref id="B63"><mixed-citation xmlns:xlink="http://www.w3.org/1999/xlink" xlink:type="simple"><person-group><name name-style="western"><surname>Yuan</surname><given-names>Z-Y</given-names></name><name name-style="western"><surname>Jiang</surname><given-names>K</given-names></name><name name-style="western"><surname>Lü</surname><given-names>S-Q</given-names></name><name name-style="western"><surname>Yang</surname><given-names>J-X</given-names></name><name name-style="western"><surname>Nguyen</surname><given-names>TQ</given-names></name><name name-style="western"><surname>Nguyen</surname><given-names>TT</given-names></name><name name-style="western"><surname>Jin</surname><given-names>J-Q</given-names></name><name name-style="western"><surname>Che</surname><given-names>J</given-names></name></person-group> (<year>2011</year>) <article-title>A phylogeny of the <italic><tp:taxon-name><tp:taxon-name-part taxon-name-part-type="genus">Tylototriton</tp:taxon-name-part> <tp:taxon-name-part taxon-name-part-type="species">asperrimus</tp:taxon-name-part></tp:taxon-name></italic> group (<tp:taxon-name><tp:taxon-name-part taxon-name-part-type="order">Caudata</tp:taxon-name-part></tp:taxon-name>: <tp:taxon-name><tp:taxon-name-part taxon-name-part-type="family">Salamandridae</tp:taxon-name-part></tp:taxon-name>) based on a mitochondrial study: suggestions for a taxonomic revision.</article-title><source>Zoological Research</source><volume>32</volume>(<issue>6</issue>): <fpage>577</fpage>–<lpage>84</lpage>.</mixed-citation></ref><ref id="B32"><mixed-citation xmlns:xlink="http://www.w3.org/1999/xlink" xlink:type="simple"><person-group><name name-style="western"><surname>Nishikawa</surname><given-names>K</given-names></name><name name-style="western"><surname>Matsui</surname><given-names>M</given-names></name><name name-style="western"><surname>Nguyen</surname><given-names>TT</given-names></name></person-group> (<year>2013b</year>) <article-title>A new species of <italic><tp:taxon-name><tp:taxon-name-part taxon-name-part-type="genus">Tylototriton</tp:taxon-name-part></tp:taxon-name></italic> from Northern Vietnam (<tp:taxon-name><tp:taxon-name-part taxon-name-part-type="class">Amphibia</tp:taxon-name-part></tp:taxon-name>: <tp:taxon-name><tp:taxon-name-part taxon-name-part-type="order">Urodela</tp:taxon-name-part></tp:taxon-name>: <tp:taxon-name><tp:taxon-name-part taxon-name-part-type="family">Salamandridae</tp:taxon-name-part></tp:taxon-name>).</article-title><source>Current Herpetology</source><volume>32</volume>(<issue>1</issue>): <fpage>34</fpage>–<lpage>49</lpage>. <ext-link xlink:type="simple" ext-link-type="doi" xlink:href="10.5358/hsj.32.34">https://doi.org/10.5358/hsj.32.34</ext-link></mixed-citation></ref><ref id="B28"><mixed-citation xmlns:xlink="http://www.w3.org/1999/xlink" xlink:type="simple"><person-group><name name-style="western"><surname>Luu</surname><given-names>VQ</given-names></name><name name-style="western"><surname>Le</surname><given-names>CX</given-names></name><name name-style="western"><surname>Do</surname><given-names>HQ</given-names></name><name name-style="western"><surname>Hoang</surname><given-names>TT</given-names></name><name name-style="western"><surname>Nguyen</surname><given-names>TT</given-names></name><name name-style="western"><surname>Bonkowski</surname><given-names>M</given-names></name><name name-style="western"><surname>Ziegler</surname><given-names>T</given-names></name></person-group> (<year>2014</year>) <article-title>New records of amphibians from Thuong Tien Nature Reserve, Hoa Binh Province, Vietnam.</article-title><source>Herpetological Notes</source><volume>7</volume>(<issue>2014</issue>): <fpage>51</fpage>–<lpage>58</lpage>.</mixed-citation></ref><ref id="B37"><mixed-citation xmlns:xlink="http://www.w3.org/1999/xlink" xlink:type="simple"><person-group><name name-style="western"><surname>Phimmachak</surname><given-names>S</given-names></name><name name-style="western"><surname>Aowphol</surname><given-names>A</given-names></name><name name-style="western"><surname>Stuart</surname><given-names>BL</given-names></name></person-group> (<year>2015a</year>) <article-title>Morphological and molecular variation in <italic><tp:taxon-name><tp:taxon-name-part taxon-name-part-type="genus">Tylototriton</tp:taxon-name-part></tp:taxon-name></italic> (<tp:taxon-name><tp:taxon-name-part taxon-name-part-type="order">Caudata</tp:taxon-name-part></tp:taxon-name>: <tp:taxon-name><tp:taxon-name-part taxon-name-part-type="family">Salamandridae</tp:taxon-name-part></tp:taxon-name>) in Laos, with description of a new species.</article-title><source>Zootaxa</source><volume>4006</volume>(<issue>2</issue>): <fpage>285</fpage>–<lpage>310</lpage>. <ext-link xlink:type="simple" ext-link-type="doi" xlink:href="10.11646/zootaxa.4006.2.3">https://doi.org/10.11646/zootaxa.4006.2.3</ext-link></mixed-citation></ref><ref id="B14"><mixed-citation xmlns:xlink="http://www.w3.org/1999/xlink" xlink:type="simple"><person-group><name name-style="western"><surname>Hernandez</surname><given-names>A</given-names></name></person-group> (<year>2016</year>) <source>Crocodile Newts, The Primitive <tp:taxon-name><tp:taxon-name-part taxon-name-part-type="family">Salamandridae</tp:taxon-name-part></tp:taxon-name> from Asia (Genera <italic><tp:taxon-name><tp:taxon-name-part taxon-name-part-type="genus">Echinotriton</tp:taxon-name-part></tp:taxon-name></italic> and <italic><tp:taxon-name><tp:taxon-name-part taxon-name-part-type="genus">Tylototriton</tp:taxon-name-part></tp:taxon-name></italic>).</source><publisher-name>Edition Chimaira</publisher-name>, <publisher-loc>Frankfurt</publisher-loc>, <size units="page">415 pp</size>.</mixed-citation></ref><ref id="B15"><mixed-citation xmlns:xlink="http://www.w3.org/1999/xlink" xlink:type="simple"><person-group><name name-style="western"><surname>Hernandez</surname><given-names>A</given-names></name></person-group> (<year>2018</year>) <article-title>Ecological affinities of <italic><tp:taxon-name><tp:taxon-name-part taxon-name-part-type="genus">Tylototriton</tp:taxon-name-part> <tp:taxon-name-part taxon-name-part-type="species">asperrimus</tp:taxon-name-part></tp:taxon-name></italic> Unterstein, 1930 (<tp:taxon-name><tp:taxon-name-part taxon-name-part-type="class">Amphibia</tp:taxon-name-part></tp:taxon-name>, <tp:taxon-name><tp:taxon-name-part taxon-name-part-type="order">Caudata</tp:taxon-name-part></tp:taxon-name>: <tp:taxon-name><tp:taxon-name-part taxon-name-part-type="family">Salamandridae</tp:taxon-name-part></tp:taxon-name>) at Bainiu, Dayaoshan, Guangxi Province, China with an emphasis on its cryptic diversity.</article-title><source>Bulletin de la Société Herpétologique de France</source><volume>166</volume>(<issue>2018</issue>): <fpage>79</fpage>–<lpage>82</lpage>.</mixed-citation></ref><ref id="B50"><mixed-citation xmlns:xlink="http://www.w3.org/1999/xlink" xlink:type="simple"><person-group><name name-style="western"><surname>Sparreboom</surname><given-names>M</given-names></name></person-group> (<year>2014</year>) <source>Salamanders of the Old World: the salamanders of Europe, Asia and northern Africa.</source><publisher-name>Knnv Publishing</publisher-name>, <publisher-loc>Zeist, Netherlands</publisher-loc>, <size units="page">385 pp</size>. <ext-link xlink:type="simple" ext-link-type="doi" xlink:href="10.1163/9789004285620">https://doi.org/10.1163/9789004285620</ext-link></mixed-citation></ref><ref id="B5"><mixed-citation xmlns:xlink="http://www.w3.org/1999/xlink" xlink:type="simple"><person-group><name name-style="western"><surname>Deblauwe</surname><given-names>V</given-names></name><name name-style="western"><surname>Droissart</surname><given-names>V</given-names></name><name name-style="western"><surname>Bose</surname><given-names>R</given-names></name><name name-style="western"><surname>Sonké</surname><given-names>B</given-names></name><name name-style="western"><surname>Blach-Overgaard</surname><given-names>A</given-names></name><name name-style="western"><surname>Svenning</surname><given-names>JC</given-names></name><name name-style="western"><surname>Wieringa</surname><given-names>JJ</given-names></name><name name-style="western"><surname>Ramesh</surname><given-names>BR</given-names></name><name name-style="western"><surname>Stévart</surname><given-names>T</given-names></name><name name-style="western"><surname>Covereur</surname><given-names>TLP</given-names></name></person-group> (<year>2016</year>) <article-title>Remotely sensed temperature and precipitation data improve species distribution modelling in the tropics.</article-title><source>Global Ecology and Biogeography</source><volume>25</volume>(<issue>4</issue>): <fpage>443</fpage>–<lpage>454</lpage>. <ext-link xlink:type="simple" ext-link-type="doi" xlink:href="10.1111/geb.12426">https://doi.org/10.1111/geb.12426</ext-link></mixed-citation></ref></ref-list></tp:taxon-treatment>
