# Supplementary material for: Integrative taxonomy reveals three new taxa within the Tylototriton asperrimus complex (Caudata, Salamandridae) from Vietnam
Source: Zookeys. 2020 May 21;935:121–64. doi: 10.3897/zookeys.935.37138 (PMC7256073; doi:10.3897/zookeys.935.37138)
Supplement: XML Treatment for Tylototriton pasmansi obsti [file zookeys.935.37138-treatment2.xml]

<!DOCTYPE tp:taxon-treatment
  PUBLIC "-//TaxonX//DTD Taxonomic Treatment Publishing DTD v0 20100105//EN" "tax-treatment-NSO.dtd">
<tp:taxon-treatment xmlns:tp="http://www.plazi.org/taxpub"><tp:treatment-meta><kwd-group><label>Taxon classification</label><kwd><named-content xmlns:xlink="http://www.w3.org/1999/xlink" content-type="kingdom">Animalia</named-content></kwd></kwd-group><mixed-citation publication-type="journal"><person-group><name><surname>Bernardes</surname><given-names>Marta</given-names></name><name><surname>Le</surname><given-names>Minh Duc</given-names></name><name><surname>Nguyen</surname><given-names>Truong Quang</given-names></name><name><surname>Pham</surname><given-names>Cuong The</given-names></name><name><surname>Pham</surname><given-names>Anh Van</given-names></name><name><surname>Nguyen</surname><given-names>Tao Thien</given-names></name><name><surname>Rödder</surname><given-names>Dennis</given-names></name><name><surname>Bonkowski</surname><given-names>Michael</given-names></name><name><surname>Ziegler</surname><given-names>Thomas</given-names></name></person-group><article-title>Integrative taxonomy reveals three new taxa within the <italic><tp:taxon-name><tp:taxon-name-part taxon-name-part-type="genus" reg="Tylototriton">Tylototriton</tp:taxon-name-part> <tp:taxon-name-part taxon-name-part-type="species" reg="asperrimus">asperrimus</tp:taxon-name-part></tp:taxon-name></italic> complex (<tp:taxon-name><tp:taxon-name-part taxon-name-part-type="order">Caudata</tp:taxon-name-part></tp:taxon-name>, <tp:taxon-name><tp:taxon-name-part taxon-name-part-type="family">Salamandridae</tp:taxon-name-part></tp:taxon-name>) from Vietnam</article-title><source>Zookeys</source><day>21</day><month>5</month><year>2020</year><volume>935</volume><fpage>121</fpage><lpage>164</lpage><pub-id pub-id-type="doi">10.3897/zookeys.935.37138</pub-id></mixed-citation></tp:treatment-meta><tp:nomenclature><tp:taxon-name><object-id xmlns:xlink="http://www.w3.org/1999/xlink" content-type="arpha" xlink:type="simple">59184B47-F6BD-51F7-A6E6-21356C91016A</object-id>
            <tp:taxon-name-part taxon-name-part-type="genus" reg="Tylototriton">Tylototriton</tp:taxon-name-part>
            <tp:taxon-name-part taxon-name-part-type="species" reg="pasmansi">pasmansi</tp:taxon-name-part>
            <tp:taxon-name-part taxon-name-part-type="subspecies" reg="obsti">obsti</tp:taxon-name-part>
            <object-id xmlns:xlink="http://www.w3.org/1999/xlink" content-type="zoobank" xlink:type="simple">http://zoobank.org/7A124E44-4F79-499F-AFD3-5B429D1AB4FB</object-id>
          </tp:taxon-name><tp:taxon-authority>M. Bernardes, M. D. Le, T. Q. Nguyen, C.T. Pham, A. V. Pham, T.T. Nguyen &amp; T. Ziegler</tp:taxon-authority><tp:taxon-status xmlns:xlink="http://www.w3.org/1999/xlink" xlink:type="simple">ssp. nov.</tp:taxon-status><xref ref-type="fig" rid="F10">Figures 9</xref><xref ref-type="fig" rid="F11">, 10</xref><tp:nomenclature-citation-list><tp:nomenclature-citation><tp:taxon-name>
                <tp:taxon-name-part taxon-name-part-type="genus" reg="Tylototriton">Tylototriton</tp:taxon-name-part>
              </tp:taxon-name><comment>taxon 1 (this study).</comment></tp:nomenclature-citation></tp:nomenclature-citation-list></tp:nomenclature><tp:treatment-sec sec-type="Holotype" id="SECID0ESSBK"><title>Holotype.</title><p><abbrev xmlns:xlink="http://www.w3.org/1999/xlink" content-type="institution" xlink:title="Institute of Ecology and Biological Research" id="ABBRID0EYSBK" xlink:type="simple">IEBR</abbrev> 4471, adult male, collected in Xuan Nha Nature Reserve, Van Ho District, Son La Province, at an elevation of 1090 m a.s.l., on 15 June 2016 by A. V. Pham and N. B. Sung.</p></tp:treatment-sec><tp:treatment-sec sec-type="Paratypes" id="SECID0E4SBK"><title>Paratypes.</title><p>Eight adult males, the same data as the holotype: <abbrev xmlns:xlink="http://www.w3.org/1999/xlink" content-type="institution" xlink:title="Institute of Ecology and Biological Research" id="ABBRID0EDTBK" xlink:type="simple">IEBR</abbrev> 4472–4475, <abbrev xmlns:xlink="http://www.w3.org/1999/xlink" content-type="institution" xlink:title="Tay Bac University" id="ABBRID0EITBK" xlink:type="simple">TBU</abbrev> 11–14; two adult males collected at elevation of 950 m a.s.l. in Xuan Lien Nature Reserve, Vin Village, Bat Mot Commune, Thuong Xuan District, Thanh Hoa Province, and in July 2015 by T. S. Nguyen: <abbrev xmlns:xlink="http://www.w3.org/1999/xlink" content-type="institution" xlink:title="Institute of Ecology and Biological Research" id="ABBRID0ETTBK" xlink:type="simple">IEBR</abbrev> 4318 and <abbrev xmlns:xlink="http://www.w3.org/1999/xlink" content-type="institution" xlink:title="Institute of Ecology and Biological Research" id="ABBRID0EYTBK" xlink:type="simple">IEBR</abbrev> 4319.</p></tp:treatment-sec><tp:treatment-sec sec-type="etymology" id="SECID0E4TBK"><title>Etymology.</title><p>The new subspecies is named after Prof. Fritz-Jürgen Obst, the former herpetologist and director of the Museum für Tierkunde Dresden, Germany, as well as passionate <italic><tp:taxon-name><tp:taxon-name-part taxon-name-part-type="genus" reg="Tylototriton">Tylototriton</tp:taxon-name-part></tp:taxon-name></italic> keeper, who passed away on the 10 June 2018.</p></tp:treatment-sec><tp:treatment-sec sec-type="diagnosis" id="SECID0EKUBK"><title>Diagnosis.</title><p>The new subspecies is diagnosed from the nominotypic subspecies <italic><tp:taxon-name><tp:taxon-name-part taxon-name-part-type="genus" reg="Tylototriton">Tylototriton</tp:taxon-name-part> <tp:taxon-name-part taxon-name-part-type="species" reg="pasmansi">pasmansi</tp:taxon-name-part> <tp:taxon-name-part taxon-name-part-type="subspecies" reg="pasmansi">pasmansi</tp:taxon-name-part></tp:taxon-name></italic> by the following combination of characters: a wider head (both as head width and maximum head width), versus narrower head; a longer and narrower snout, versus shorter and wider snout; a shorter femur and associated hind-limb lengths, versus longer femur and longer hind-limbs length; less overall concentration of warts and small granules on skin, versus overall skin more granulose; and skin on lateral body with apparently same concentration of warts than dorsal side, versus higher concentration of warts on ventral side of the body than on dorsum in <italic><tp:taxon-name><tp:taxon-name-part taxon-name-part-type="genus" reg="Tylototriton">T.</tp:taxon-name-part> <tp:taxon-name-part taxon-name-part-type="species" reg="pasmansi">p.</tp:taxon-name-part> <tp:taxon-name-part taxon-name-part-type="subspecies" reg="pasmansi">pasmansi</tp:taxon-name-part></tp:taxon-name></italic>.</p></tp:treatment-sec><tp:treatment-sec sec-type="description" id="SECID0EOVBK"><title>Description of holotype.</title><p>Habitus moderately stout; head broader than body, slightly longer than wide, depressed and slightly oblique in profile; snout wider than long (IN &gt; <abbrev xmlns:xlink="http://www.w3.org/1999/xlink" xlink:title="eye-narial distance" id="ABBRID0EUVBK" xlink:type="simple">EN</abbrev>), truncate in dorsal view, slightly angular shaped in profile and protruding beyond lower jaw; nostrils close to snout tip and not visible from above; labial fold slightly evident; dorsolateral bony ridges on head prominent, moderately protruding, from above eye to above anterior end of parotoid, posterior ends thin and scrolled inside; distinct middorsal ridge on head; parotoids enlarged, projecting backwards; dorsal skin granulose; skin on lateral body and between axilla-groin smooth, with no obvious presence of small glands; throat skin visibly more rough than in between axilla-groin region; gular fold present; glandular vertebral ridge high, slightly rough and segmented, anteriorly thinner, extending from top of head to base of tail, separated from middorsal ridge; number of trunk vertebrae 12; rib nodules distinct, rounded and pointy, with similar sizes throughout their length; fingers from fore- and hind limbs overlap when adpressed along body; tips of fingers reaching eye when adpressed along head; and tail laterally compressed, thin and tip acuminated.</p><fig id="F11" position="float" orientation="portrait"><object-id xmlns:xlink="http://www.w3.org/1999/xlink" content-type="doi" xlink:type="simple">10.3897/zookeys.935.37138.figure10</object-id><object-id xmlns:xlink="http://www.w3.org/1999/xlink" content-type="arpha" xlink:type="simple">A94259CF-AD3A-51F6-8BA7-6A04B4B8E08E</object-id><label>Figure 10.</label><caption><p><italic><tp:taxon-name><tp:taxon-name-part taxon-name-part-type="genus" reg="Tylototriton">Tylototriton</tp:taxon-name-part> <tp:taxon-name-part taxon-name-part-type="species" reg="pasmansi">pasmansi</tp:taxon-name-part> <tp:taxon-name-part taxon-name-part-type="subspecies" reg="obsti">obsti</tp:taxon-name-part></tp:taxon-name></italic> ssp. nov. (holotype) In sequence: dorsal view; ventral view; lateral view; and detail of dorsal view of the head. Photographs T. Ziegler.</p></caption><graphic xmlns:xlink="http://www.w3.org/1999/xlink" xlink:href="zookeys-935-121-g010.jpg" position="float" orientation="portrait" xlink:type="simple" id="oo_412606.jpg"><uri content-type="original_file" xlink:type="simple">https://binary.pensoft.net/fig/412606</uri></graphic></fig></tp:treatment-sec><tp:treatment-sec sec-type="Color of holotype" id="SECID0E1WBK"><title>Color of holotype.</title><p>In preservative, with overall dark brown to blackish with faded yellow markings in vent margin, ventral tail fin, and tips of fingers and toes. For color in life see Fig. <xref ref-type="fig" rid="F10">9</xref>.</p></tp:treatment-sec><tp:treatment-sec sec-type="description" id="SECID0EEXBK"><title>Measurements of holotype (in mm).</title><p><abbrev xmlns:xlink="http://www.w3.org/1999/xlink" xlink:title="snout-vent length" id="ABBRID0EKXBK" xlink:type="simple">SVL</abbrev> 67.95; <abbrev xmlns:xlink="http://www.w3.org/1999/xlink" xlink:title="maximum head width" id="ABBRID0EOXBK" xlink:type="simple">MHW</abbrev> 18.1; <abbrev xmlns:xlink="http://www.w3.org/1999/xlink" xlink:title="head width" id="ABBRID0ESXBK" xlink:type="simple">HW</abbrev> 12.53; <abbrev xmlns:xlink="http://www.w3.org/1999/xlink" xlink:title="head length" id="ABBRID0EWXBK" xlink:type="simple">HL</abbrev> 19.44; PL 10.4; <abbrev xmlns:xlink="http://www.w3.org/1999/xlink" xlink:title="parotoid height" id="ABBRID0E1XBK" xlink:type="simple">PH</abbrev> 5.5; <abbrev xmlns:xlink="http://www.w3.org/1999/xlink" xlink:title="eye length" id="ABBRID0E5XBK" xlink:type="simple">EL</abbrev> 3.4; <abbrev xmlns:xlink="http://www.w3.org/1999/xlink" xlink:title="eye-narial distance" id="ABBRID0ECYBK" xlink:type="simple">EN</abbrev> 3.99; IN 5.44; <abbrev xmlns:xlink="http://www.w3.org/1999/xlink" xlink:title="inter-eye distance" id="ABBRID0EGYBK" xlink:type="simple">IE</abbrev> 8.64; <abbrev xmlns:xlink="http://www.w3.org/1999/xlink" xlink:title="lower jaw length" id="ABBRID0EKYBK" xlink:type="simple">LJL</abbrev> 12.11; <abbrev xmlns:xlink="http://www.w3.org/1999/xlink" xlink:title="maximum upper eyelid length" id="ABBRID0EOYBK" xlink:type="simple">UEL</abbrev> 5.07; <abbrev xmlns:xlink="http://www.w3.org/1999/xlink" xlink:title="humerus length" id="ABBRID0ESYBK" xlink:type="simple">HUM</abbrev> 8.12; <abbrev xmlns:xlink="http://www.w3.org/1999/xlink" xlink:title="radius length" id="ABBRID0EWYBK" xlink:type="simple">RAD</abbrev> 14.43; <abbrev xmlns:xlink="http://www.w3.org/1999/xlink" xlink:title="femur length" id="ABBRID0E1YBK" xlink:type="simple">FEM</abbrev> 7.05; <abbrev xmlns:xlink="http://www.w3.org/1999/xlink" xlink:title="tibia length" id="ABBRID0E5YBK" xlink:type="simple">TIB</abbrev> 15.75; FORE 22.55; HIND 22.80; <abbrev xmlns:xlink="http://www.w3.org/1999/xlink" xlink:title="tail length" id="ABBRID0ECZBK" xlink:type="simple">TL</abbrev> 60.71; <abbrev xmlns:xlink="http://www.w3.org/1999/xlink" xlink:title="tail height" id="ABBRID0EGZBK" xlink:type="simple">TH</abbrev> 8.46; <abbrev xmlns:xlink="http://www.w3.org/1999/xlink" xlink:title="cloaca length" id="ABBRID0EKZBK" xlink:type="simple">ClL</abbrev> 8.86; ClW 5.88; <abbrev xmlns:xlink="http://www.w3.org/1999/xlink" xlink:title="width of vertebral cord" id="ABBRID0EOZBK" xlink:type="simple">WVr</abbrev> 2.18; L5W 2.12; <abbrev xmlns:xlink="http://www.w3.org/1999/xlink" xlink:title="axilla to groin" id="ABBRID0ESZBK" xlink:type="simple">AG</abbrev> 30.57; and <abbrev xmlns:xlink="http://www.w3.org/1999/xlink" xlink:title="trunk length" id="ABBRID0EWZBK" xlink:type="simple">TkL</abbrev> 46.48.</p></tp:treatment-sec><tp:treatment-sec sec-type="variation" id="SECID0E1ZBK"><title>Variation (based on preserved paratypes).</title><p>Some paratypes also show slightly bigger and rounded rib nodules, an overall more granulose skin, and faded yellow coloration on: anterior upper arms (like mating pads), posterior end of parotoids and first rib nodules. The remaining characters were similar to the holotype. Further measurements are summarized in Table <xref ref-type="table" rid="T4">4</xref>.</p></tp:treatment-sec><tp:treatment-sec sec-type="comparisons" id="SECID0EE1BK"><title>Comparisons.</title><p>In addition to the diagnostic characteristics already mentioned above, <italic><tp:taxon-name><tp:taxon-name-part taxon-name-part-type="genus" reg="Tylototriton">Tylototriton</tp:taxon-name-part> <tp:taxon-name-part taxon-name-part-type="species" reg="pasmansi">pasmansi</tp:taxon-name-part> <tp:taxon-name-part taxon-name-part-type="subspecies" reg="obsti">obsti</tp:taxon-name-part></tp:taxon-name></italic> ssp. nov. differs from <italic><tp:taxon-name><tp:taxon-name-part taxon-name-part-type="genus" reg="Tylototriton">T.</tp:taxon-name-part> <tp:taxon-name-part taxon-name-part-type="species" reg="pasmansi">p.</tp:taxon-name-part> <tp:taxon-name-part taxon-name-part-type="subspecies" reg="pasmansi">pasmansi</tp:taxon-name-part></tp:taxon-name></italic> by having a moderately stout habitus (versus moderately slender, when excluding the population from Phu Tho), nostrils usually not visible (versus usually visible) from dorsal view, usually thinner (versus usually thicker) posterior end of the dorsolateral bony ridges on head, gular fold more evident (versus weaker), rib nodules with similar sizes throughout their length (versus with slightly bigger sizes at mid-trunk), and rib nodules sometimes pointy (versus rounded in <italic><tp:taxon-name><tp:taxon-name-part taxon-name-part-type="genus" reg="Tylototriton">T.</tp:taxon-name-part> <tp:taxon-name-part taxon-name-part-type="species" reg="pasmansi">p.</tp:taxon-name-part> <tp:taxon-name-part taxon-name-part-type="subspecies" reg="pasmansi">pasmansi</tp:taxon-name-part></tp:taxon-name></italic>).</p></tp:treatment-sec><tp:treatment-sec sec-type="distribution" id="SECID0EX2BK"><title>Distribution.</title><p>Xuan Nha Nature Reserve, Van Ho District, Son La Province and Xuan Lien Nature Reserve, Thuong Xuan District, Thanh Hoa Province, Vietnam (Fig. <xref ref-type="fig" rid="F2">2</xref>).</p></tp:treatment-sec><tp:treatment-sec sec-type="natural history" id="SECID0EB3BK"><title>Natural history.</title><p>Specimens were found between 14:00 and 16:00 h inside breeding ponds. The surrounding habitat was characterized by secondary forest of large, medium and small hardwoods mixed with shrubs and vines. Air temperature at the collection time was about 25 to 30 <sup>o</sup>C and relative humidity was about 75 to 80 %. Based on remote sensing information the species occurs at sites with an annual mean temperature of 19.9 to 20.4 °C, ranging from 11.7 to 27.1 °C during the year. Annual precipitation is about 1603.5 to 1648.3 mm with yearly variations from 4.3 to 373.0 mm monthly. Further bioclimatic information is provided in Table <xref ref-type="table" rid="T6">6</xref>.</p></tp:treatment-sec><tp:treatment-sec><!--Section generated to contain objects referenced in tp:taxon-treatment.--><fig id="F10" position="float" orientation="portrait"><object-id xmlns:xlink="http://www.w3.org/1999/xlink" content-type="doi" xlink:type="simple">10.3897/zookeys.935.37138.figure9</object-id><object-id xmlns:xlink="http://www.w3.org/1999/xlink" content-type="arpha" xlink:type="simple">413AC4AF-3118-5787-92EF-DE9FB049A462</object-id><label>Figure 9.</label><caption><p>Dorsal and ventral views of the new taxa in life. Top: <italic><tp:taxon-name><tp:taxon-name-part taxon-name-part-type="genus" reg="Tylototriton">Tylototriton</tp:taxon-name-part> <tp:taxon-name-part taxon-name-part-type="species" reg="pasmansi">pasmansi</tp:taxon-name-part></tp:taxon-name></italic> sp. nov. (holotype); Center: <italic><tp:taxon-name><tp:taxon-name-part taxon-name-part-type="genus" reg="Tylototriton">Tylototriton</tp:taxon-name-part> <tp:taxon-name-part taxon-name-part-type="species" reg="pasmansi">pasmansi</tp:taxon-name-part> <tp:taxon-name-part taxon-name-part-type="subspecies" reg="obsti">obsti</tp:taxon-name-part></tp:taxon-name></italic> ssp. nov. (holotype); Bottom: <italic><tp:taxon-name><tp:taxon-name-part taxon-name-part-type="genus" reg="Tylototriton">Tylototriton</tp:taxon-name-part> <tp:taxon-name-part taxon-name-part-type="species" reg="sparreboomi">sparreboomi</tp:taxon-name-part></tp:taxon-name></italic> sp. nov. Photographs: C. T. Pham (upper row) and A. V. Pham (central and lower rows).</p></caption><graphic xmlns:xlink="http://www.w3.org/1999/xlink" xlink:href="zookeys-935-121-g009.jpg" position="float" orientation="portrait" xlink:type="simple" id="oo_412605.jpg"><uri content-type="original_file" xlink:type="simple">https://binary.pensoft.net/fig/412605</uri></graphic></fig><table-wrap id="T4" position="float" orientation="portrait"><label>Table 4.</label><caption><p>Morphological measurements between the <italic><tp:taxon-name><tp:taxon-name-part taxon-name-part-type="genus" reg="Tylototriton">Tylototriton</tp:taxon-name-part></tp:taxon-name></italic> males from Son La and Thanh Hoa provinces (taxon 1), from Phu Tho and Hoa Binh provinces (taxon 2), and from Lai Chau Province (taxon 3). Measures as absolute values (in mm) and ratios of characters to snout vent length (% <abbrev xmlns:xlink="http://www.w3.org/1999/xlink" xlink:title="snout-vent length" id="ABBRID0E1JBI" xlink:type="simple">SVL</abbrev>). Values are presented as mean ± standard deviation above minimum and maximum ranges, and for abbreviations see Materials and methods.</p></caption><table id="TID0EFLAK" rules="all"><tbody><tr><th rowspan="2" colspan="1">Character</th><th rowspan="2" colspan="3">
                  <italic>N</italic>
                </th><th rowspan="1" colspan="3">Absolute measures</th><th rowspan="1" colspan="3">Ratios to <abbrev xmlns:xlink="http://www.w3.org/1999/xlink" xlink:title="snout-vent length" id="ABBRID0ETKBI" xlink:type="simple">SVL</abbrev></th></tr><tr><th rowspan="1" colspan="1">taxon 1</th><th rowspan="1" colspan="1">taxon 2</th><th rowspan="1" colspan="1">taxon 3</th><th rowspan="1" colspan="1">taxon 1</th><th rowspan="1" colspan="1">taxon 2</th><th rowspan="1" colspan="1">taxon 3</th></tr><tr><td rowspan="2" colspan="1">
                  <bold><abbrev xmlns:xlink="http://www.w3.org/1999/xlink" xlink:title="snout-vent length" id="ABBRID0EPLBI" xlink:type="simple">SVL</abbrev></bold>
                </td><td rowspan="2" colspan="1">10</td><td rowspan="2" colspan="1">11</td><td rowspan="2" colspan="1">5</td><td rowspan="1" colspan="1">64.98 ± 1.87</td><td rowspan="1" colspan="1">66.59 ± 2.81</td><td rowspan="1" colspan="1">65.14 ± 2.12</td><td rowspan="2" colspan="1"/><td rowspan="2" colspan="1"/><td rowspan="2" colspan="1"/></tr><tr><td rowspan="1" colspan="1">62.00 –67.95</td><td rowspan="1" colspan="1">61.57 –70.69</td><td rowspan="1" colspan="1">63.20–68.71</td></tr><tr><td rowspan="2" colspan="1">
                  <bold><abbrev xmlns:xlink="http://www.w3.org/1999/xlink" xlink:title="maximum head width" id="ABBRID0E5MBI" xlink:type="simple">MHW</abbrev></bold>
                </td><td rowspan="2" colspan="1">10</td><td rowspan="2" colspan="1">11</td><td rowspan="2" colspan="1">5</td><td rowspan="1" colspan="1">17.78 ± 1.11</td><td rowspan="1" colspan="1">16.71 ± 0.64</td><td rowspan="1" colspan="1">17.12 ± 0.43</td><td rowspan="1" colspan="1">27.37 ± 1.67</td><td rowspan="1" colspan="1">25.11 ± 0.81</td><td rowspan="1" colspan="1">26.30 ± 0.86</td></tr><tr><td rowspan="1" colspan="1">16.00 –19.63</td><td rowspan="1" colspan="1">15.66 –17.90</td><td rowspan="1" colspan="1">16.68 –17.60</td><td rowspan="1" colspan="1">24.71 –29.91</td><td rowspan="1" colspan="1">24.11 –26.31</td><td rowspan="1" colspan="1">25.61 –27.75</td></tr><tr><td rowspan="2" colspan="1">
                  <bold><abbrev xmlns:xlink="http://www.w3.org/1999/xlink" xlink:title="head width" id="ABBRID0EWOBI" xlink:type="simple">HW</abbrev></bold>
                </td><td rowspan="2" colspan="1">10</td><td rowspan="2" colspan="1">11</td><td rowspan="2" colspan="1">3</td><td rowspan="1" colspan="1">12.89 ± 0.48</td><td rowspan="1" colspan="1">12.47 ± 0.63</td><td rowspan="1" colspan="1">10.00 ± 0.53</td><td rowspan="1" colspan="1">19.86 ± 0.95</td><td rowspan="1" colspan="1">18.75 ± 0.99</td><td rowspan="1" colspan="1">15.29 ± 1.04</td></tr><tr><td rowspan="1" colspan="1">12.10 –13.70</td><td rowspan="1" colspan="1">10.98 –13.13</td><td rowspan="1" colspan="1">9.56 –10.59</td><td rowspan="1" colspan="1">18.44 –21.29</td><td rowspan="1" colspan="1">16.98 –20.45</td><td rowspan="1" colspan="1">14.34 –16.40</td></tr><tr><td rowspan="2" colspan="1">
                  <bold><abbrev xmlns:xlink="http://www.w3.org/1999/xlink" xlink:title="head length" id="ABBRID0EOQBI" xlink:type="simple">HL</abbrev></bold>
                </td><td rowspan="2" colspan="1">10</td><td rowspan="2" colspan="1">11</td><td rowspan="2" colspan="1">5</td><td rowspan="1" colspan="1">18.67 ± 0.71</td><td rowspan="1" colspan="1">18.79 ± 0.89</td><td rowspan="1" colspan="1">18.71 ± 0.93</td><td rowspan="1" colspan="1">28.75 ± 1.16</td><td rowspan="1" colspan="1">28.23 ± 1.23</td><td rowspan="1" colspan="1">28.72 ± 0.75</td></tr><tr><td rowspan="1" colspan="1">17.24 –19.54</td><td rowspan="1" colspan="1">17.64 –20.39</td><td rowspan="1" colspan="1">17.42 –19.95</td><td rowspan="1" colspan="1">26.63 –30.32</td><td rowspan="1" colspan="1">25.41 –29.80</td><td rowspan="1" colspan="1">27.56 –29.62</td></tr><tr><td rowspan="2" colspan="1">
                  <bold>PL</bold>
                </td><td rowspan="2" colspan="1">10</td><td rowspan="2" colspan="1">5</td><td rowspan="2" colspan="1">5</td><td rowspan="1" colspan="1">9.74 ± 0.80</td><td rowspan="1" colspan="1">9.64 ± 0.58</td><td rowspan="1" colspan="1">10.34 ± 0.43</td><td rowspan="1" colspan="1">14.99 ± 1.31</td><td rowspan="1" colspan="1">14.80 ± 0.46</td><td rowspan="1" colspan="1">15.88 ± 0.79</td></tr><tr><td rowspan="1" colspan="1">8.52 –10.92</td><td rowspan="1" colspan="1">8.79 –10.27</td><td rowspan="1" colspan="1">9.92 –11.02</td><td rowspan="1" colspan="1">13.02 –16.64</td><td rowspan="1" colspan="1">14.28 –15.48</td><td rowspan="1" colspan="1">14.82 –16.92</td></tr><tr><td rowspan="2" colspan="1">
                  <bold><abbrev xmlns:xlink="http://www.w3.org/1999/xlink" xlink:title="parotoid height" id="ABBRID0E2TBI" xlink:type="simple">PH</abbrev></bold>
                </td><td rowspan="2" colspan="1">10</td><td rowspan="2" colspan="1">5</td><td rowspan="2" colspan="1">5</td><td rowspan="1" colspan="1">5.70 ± 0.68</td><td rowspan="1" colspan="1">5.28 ± 0.73</td><td rowspan="1" colspan="1">5.77 ± 0.21</td><td rowspan="1" colspan="1">8.78 ± 1.10</td><td rowspan="1" colspan="1">8.10 ± 0.97</td><td rowspan="1" colspan="1">8.87 ± 0.18</td></tr><tr><td rowspan="1" colspan="1">4.77 –6.98</td><td rowspan="1" colspan="1">4.50 –6.11</td><td rowspan="1" colspan="1">5.58 –6.12</td><td rowspan="1" colspan="1">7.13 –10.81</td><td rowspan="1" colspan="1">7.01 –9.52</td><td rowspan="1" colspan="1">8.64 –9.15</td></tr><tr><td rowspan="2" colspan="1">
                  <bold><abbrev xmlns:xlink="http://www.w3.org/1999/xlink" xlink:title="eye length" id="ABBRID0ETVBI" xlink:type="simple">EL</abbrev></bold>
                </td><td rowspan="2" colspan="1">10</td><td rowspan="2" colspan="1">5</td><td rowspan="2" colspan="1">5</td><td rowspan="1" colspan="1">3.14 ± 0.24</td><td rowspan="1" colspan="1">3.24 ± 0.12</td><td rowspan="1" colspan="1">3.26 ± 0.23</td><td rowspan="1" colspan="1">4.84 ± 0.41</td><td rowspan="1" colspan="1">4.99 ± 0.32</td><td rowspan="1" colspan="1">5.01 ± 0.31</td></tr><tr><td rowspan="1" colspan="1">2.60 –3.40</td><td rowspan="1" colspan="1">3.06 –3.40</td><td rowspan="1" colspan="1">3.02 –3.49</td><td rowspan="1" colspan="1">3.89 –5.24</td><td rowspan="1" colspan="1">4.54 –5.31</td><td rowspan="1" colspan="1">4.68 –5.45</td></tr><tr><td rowspan="2" colspan="1">
                  <bold><abbrev xmlns:xlink="http://www.w3.org/1999/xlink" xlink:title="eye-narial distance" id="ABBRID0ELXBI" xlink:type="simple">EN</abbrev></bold>
                </td><td rowspan="2" colspan="1">10</td><td rowspan="2" colspan="1">11</td><td rowspan="2" colspan="1">5</td><td rowspan="1" colspan="1">4.00 ± 0.41</td><td rowspan="1" colspan="1">3.66 ± 0.25</td><td rowspan="1" colspan="1">4.40 ± 0.46</td><td rowspan="1" colspan="1">6.16 ± 0.68</td><td rowspan="1" colspan="1">5.50 ± 0.37</td><td rowspan="1" colspan="1">6.77 ± 0.78</td></tr><tr><td rowspan="1" colspan="1">3.43 –4.75</td><td rowspan="1" colspan="1">3.24 –4.11</td><td rowspan="1" colspan="1">3.74 –5.05</td><td rowspan="1" colspan="1">5.23 –7.19</td><td rowspan="1" colspan="1">4.75 –6.03</td><td rowspan="1" colspan="1">5.74 –7.88</td></tr><tr><td rowspan="2" colspan="1">
                  <bold>IN</bold>
                </td><td rowspan="2" colspan="1">10</td><td rowspan="2" colspan="1">11</td><td rowspan="2" colspan="1">5</td><td rowspan="1" colspan="1">5.16 ± 0.60</td><td rowspan="1" colspan="1">5.71 ± 0.40</td><td rowspan="1" colspan="1">5.67 ± 0.54</td><td rowspan="1" colspan="1">7.94 ± 0.85</td><td rowspan="1" colspan="1">8.58 ± 0.57</td><td rowspan="1" colspan="1">8.70 ± 0.63</td></tr><tr><td rowspan="1" colspan="1">4.03 –5.97</td><td rowspan="1" colspan="1">5.17 –6.43</td><td rowspan="1" colspan="1">5.01 –6.26</td><td rowspan="1" colspan="1">6.13 –9.18</td><td rowspan="1" colspan="1">7.79 –9.88</td><td rowspan="1" colspan="1">7.93 –9.35</td></tr><tr><td rowspan="2" colspan="1">
                  <bold><abbrev xmlns:xlink="http://www.w3.org/1999/xlink" xlink:title="inter-eye distance" id="ABBRID0EY1BI" xlink:type="simple">IE</abbrev></bold>
                </td><td rowspan="2" colspan="1">10</td><td rowspan="2" colspan="1">5</td><td rowspan="2" colspan="1">5</td><td rowspan="1" colspan="1">8.56 ± 0.17</td><td rowspan="1" colspan="1">8.61 ± 0.48</td><td rowspan="1" colspan="1">8.78 ± 0.56</td><td rowspan="1" colspan="1">13.18 ± 0.37</td><td rowspan="1" colspan="1">13.22 ± 0.45</td><td rowspan="1" colspan="1">13.48 ± 0.73</td></tr><tr><td rowspan="1" colspan="1">8.24 –8.82</td><td rowspan="1" colspan="1">8.11 –9.17</td><td rowspan="1" colspan="1">8.00 –9.50</td><td rowspan="1" colspan="1">12.53 –13.67</td><td rowspan="1" colspan="1">12.64 –13.85</td><td rowspan="1" colspan="1">12.66 –14.58</td></tr><tr><td rowspan="2" colspan="1">
                  <bold><abbrev xmlns:xlink="http://www.w3.org/1999/xlink" xlink:title="lower jaw length" id="ABBRID0EQ3BI" xlink:type="simple">LJL</abbrev></bold>
                </td><td rowspan="2" colspan="1">10</td><td rowspan="2" colspan="1">11</td><td rowspan="2" colspan="1">3</td><td rowspan="1" colspan="1">11.20 ± 0.61</td><td rowspan="1" colspan="1">12.59 ± 1.76</td><td rowspan="1" colspan="1">10.66 ± 0.62</td><td rowspan="1" colspan="1">17.25 ± 1.05</td><td rowspan="1" colspan="1">18.88 ± 2.30</td><td rowspan="1" colspan="1">16.29 ± 0.98</td></tr><tr><td rowspan="1" colspan="1">10.20 –12.11</td><td rowspan="1" colspan="1">10.05 –14.73</td><td rowspan="1" colspan="1">10.00 –11.24</td><td rowspan="1" colspan="1">15.54 –18.88</td><td rowspan="1" colspan="1">14.22 –21.33</td><td rowspan="1" colspan="1">15.63 –17.41</td></tr><tr><td rowspan="2" colspan="1">
                  <bold><abbrev xmlns:xlink="http://www.w3.org/1999/xlink" xlink:title="maximum upper eyelid length" id="ABBRID0EI5BI" xlink:type="simple">UEL</abbrev></bold>
                </td><td rowspan="2" colspan="1">10</td><td rowspan="2" colspan="1">5</td><td rowspan="2" colspan="1">3</td><td rowspan="1" colspan="1">4.59 ± 0.36</td><td rowspan="1" colspan="1">4.42 ± 0.33</td><td rowspan="1" colspan="1">4.80 ± 0.15</td><td rowspan="1" colspan="1">7.07 ± 0.65</td><td rowspan="1" colspan="1">6.79 ± 0.64</td><td rowspan="1" colspan="1">7.35 ± 0.49</td></tr><tr><td rowspan="1" colspan="1">4.00 –5.07</td><td rowspan="1" colspan="1">3.92 –4.83</td><td rowspan="1" colspan="1">4.70 –4.97</td><td rowspan="1" colspan="1">5.98 –7.95</td><td rowspan="1" colspan="1">6.11 –7.42</td><td rowspan="1" colspan="1">6.90–7.86</td></tr><tr><td rowspan="2" colspan="1">
                  <bold><abbrev xmlns:xlink="http://www.w3.org/1999/xlink" xlink:title="humerus length" id="ABBRID0EAACI" xlink:type="simple">HUM</abbrev></bold>
                </td><td rowspan="2" colspan="1">10</td><td rowspan="2" colspan="1">11</td><td rowspan="2" colspan="1">5</td><td rowspan="1" colspan="1">7.86 ± 0.40</td><td rowspan="1" colspan="1">7.98 ± 0.99</td><td rowspan="1" colspan="1">9.03 ± 0.98</td><td rowspan="1" colspan="1">12.11 ± 0.74</td><td rowspan="1" colspan="1">11.96 ± 1.15</td><td rowspan="1" colspan="1">13.89 ± 1.69</td></tr><tr><td rowspan="1" colspan="1">7.15 –8.61</td><td rowspan="1" colspan="1">5.97 –9.22</td><td rowspan="1" colspan="1">7.81 –10.47</td><td rowspan="1" colspan="1">11.04 –13.89</td><td rowspan="1" colspan="1">9.30 –13.54</td><td rowspan="1" colspan="1">11.99–16.57</td></tr><tr><td rowspan="2" colspan="1">
                  <bold><abbrev xmlns:xlink="http://www.w3.org/1999/xlink" xlink:title="radius length" id="ABBRID0EYBCI" xlink:type="simple">RAD</abbrev></bold>
                </td><td rowspan="2" colspan="1">10</td><td rowspan="2" colspan="1">11</td><td rowspan="2" colspan="1">5</td><td rowspan="1" colspan="1">14.01 ± 0.61</td><td rowspan="1" colspan="1">14.46 ± 1.13</td><td rowspan="1" colspan="1">14.20 ± 1.12</td><td rowspan="1" colspan="1">21.56 ± 0.72</td><td rowspan="1" colspan="1">21.72 ± 1.52</td><td rowspan="1" colspan="1">21.78 ± 1.21</td></tr><tr><td rowspan="1" colspan="1">13.21 –14.96</td><td rowspan="1" colspan="1">12.50 –15.96</td><td rowspan="1" colspan="1">12.71 –15.86</td><td rowspan="1" colspan="1">20.08 –22.42</td><td rowspan="1" colspan="1">18.80 –23.60</td><td rowspan="1" colspan="1">19.84–23.08</td></tr><tr><td rowspan="2" colspan="1">
                  <bold><abbrev xmlns:xlink="http://www.w3.org/1999/xlink" xlink:title="femur length" id="ABBRID0EQDCI" xlink:type="simple">FEM</abbrev></bold>
                </td><td rowspan="2" colspan="1">10</td><td rowspan="2" colspan="1">11</td><td rowspan="2" colspan="1">4</td><td rowspan="1" colspan="1">7.14 ± 0.39</td><td rowspan="1" colspan="1">8.40 ± 0.81</td><td rowspan="1" colspan="1">8.17 ± 0.79</td><td rowspan="1" colspan="1">10.99 ± 0.67</td><td rowspan="1" colspan="1">12.59 ± 0.78</td><td rowspan="1" colspan="1">12.44 ± 0.99</td></tr><tr><td rowspan="1" colspan="1">6.31 –7.54</td><td rowspan="1" colspan="1">7.08 –9.59</td><td rowspan="1" colspan="1">7.46 –8.93</td><td rowspan="1" colspan="1">9.67 –11.83</td><td rowspan="1" colspan="1">11.50 –13.97</td><td rowspan="1" colspan="1">11.65–13.71</td></tr><tr><td rowspan="2" colspan="1">
                  <bold><abbrev xmlns:xlink="http://www.w3.org/1999/xlink" xlink:title="tibia length" id="ABBRID0EIFCI" xlink:type="simple">TIB</abbrev></bold>
                </td><td rowspan="2" colspan="1">10</td><td rowspan="2" colspan="1">11</td><td rowspan="2" colspan="1">4</td><td rowspan="1" colspan="1">14.57 ± 0.60</td><td rowspan="1" colspan="1">15.78 ± 1.77</td><td rowspan="1" colspan="1">15.29 ± 0.82</td><td rowspan="1" colspan="1">22.41 ± 0.61</td><td rowspan="1" colspan="1">23.69 ± 2.35</td><td rowspan="1" colspan="1">23.30 ± 0.86</td></tr><tr><td rowspan="1" colspan="1">13.73 –15.75</td><td rowspan="1" colspan="1">13.14 –17.91</td><td rowspan="1" colspan="1">14.25 –16.03</td><td rowspan="1" colspan="1">21.27 –23.19</td><td rowspan="1" colspan="1">18.59 –26.67</td><td rowspan="1" colspan="1">22.24–24.34</td></tr><tr><td rowspan="2" colspan="1">
                  <bold>FORE</bold>
                </td><td rowspan="2" colspan="1">10</td><td rowspan="2" colspan="1">11</td><td rowspan="2" colspan="1">5</td><td rowspan="1" colspan="1">21.87 ± 0.62</td><td rowspan="1" colspan="1">22.44 ± 1.86</td><td rowspan="1" colspan="1">23.23 ± 1.54</td><td rowspan="1" colspan="1">33.67 ± 0.89</td><td rowspan="1" colspan="1">33.68 ± 2.11</td><td rowspan="1" colspan="1">35.67 ± 2.13</td></tr><tr><td rowspan="1" colspan="1">21.11 –23.08</td><td rowspan="1" colspan="1">19.48 –25.18</td><td rowspan="1" colspan="1">21.75 –25.13</td><td rowspan="1" colspan="1">32.43 –35.35</td><td rowspan="1" colspan="1">30.36 –36.97</td><td rowspan="1" colspan="1">33.88–38.94</td></tr><tr><td rowspan="2" colspan="1">
                  <bold>HIND</bold>
                </td><td rowspan="2" colspan="1">10</td><td rowspan="2" colspan="1">11</td><td rowspan="2" colspan="1">4</td><td rowspan="1" colspan="1">21.70 ± 0.78</td><td rowspan="1" colspan="1">24.18 ± 2.41</td><td rowspan="1" colspan="1">23.46 ± 1.58</td><td rowspan="1" colspan="1">33.40 ± 0.99</td><td rowspan="1" colspan="1">36.28 ± 2.89</td><td rowspan="1" colspan="1">35.74 ± 1.78</td></tr><tr><td rowspan="1" colspan="1">20.34 –22.80</td><td rowspan="1" colspan="1">21.14 –27.06</td><td rowspan="1" colspan="1">21.71 –24.80</td><td rowspan="1" colspan="1">31.51 –34.96</td><td rowspan="1" colspan="1">30.98 –39.90</td><td rowspan="1" colspan="1">33.89–38.05</td></tr><tr><td rowspan="2" colspan="1">
                  <bold>HIND/FORE</bold>
                </td><td rowspan="2" colspan="1">10</td><td rowspan="2" colspan="1">11</td><td rowspan="2" colspan="1">4</td><td rowspan="1" colspan="1">0.99 ± 0.03</td><td rowspan="1" colspan="1">1.08 ± 0.05</td><td rowspan="1" colspan="1">1.03 ± 0.06</td><td rowspan="1" colspan="1">1.53 ± 0.06</td><td rowspan="1" colspan="1">1.62 ± 0.09</td><td rowspan="1" colspan="1">1.57 ± 0.12</td></tr><tr><td rowspan="1" colspan="1">0.95 –1.03</td><td rowspan="1" colspan="1">0.99 –1.15</td><td rowspan="1" colspan="1">0.99 –1.12</td><td rowspan="1" colspan="1">1.44 –1.65</td><td rowspan="1" colspan="1">1.40 –1.71</td><td rowspan="1" colspan="1">1.44–1.72</td></tr><tr><td rowspan="2" colspan="1">
                  <bold><abbrev xmlns:xlink="http://www.w3.org/1999/xlink" xlink:title="radius length" id="ABBRID0E6LCI" xlink:type="simple">RAD</abbrev>/<abbrev xmlns:xlink="http://www.w3.org/1999/xlink" xlink:title="humerus length" id="ABBRID0EDMCI" xlink:type="simple">HUM</abbrev></bold>
                </td><td rowspan="2" colspan="1">10</td><td rowspan="2" colspan="1">11</td><td rowspan="2" colspan="1">5</td><td rowspan="1" colspan="1">1.79 ± 0.13</td><td rowspan="1" colspan="1">1.34 ± 0.54</td><td rowspan="1" colspan="1">1.59 ± 0.20</td><td rowspan="1" colspan="1">2.75 ± 0.20</td><td rowspan="1" colspan="1">2.03 ± 0.89</td><td rowspan="1" colspan="1">2.43 ± 0.27</td></tr><tr><td rowspan="1" colspan="1">1.55 –2.02</td><td rowspan="1" colspan="1">0.86 –2.26</td><td rowspan="1" colspan="1">1.35 –1.83</td><td rowspan="1" colspan="1">2.47 –3.12</td><td rowspan="1" colspan="1">1.26 –3.53</td><td rowspan="1" colspan="1">2.14–2.80</td></tr><tr><td rowspan="2" colspan="1">
                  <bold><abbrev xmlns:xlink="http://www.w3.org/1999/xlink" xlink:title="tibia length" id="ABBRID0E2NCI" xlink:type="simple">TIB</abbrev>/<abbrev xmlns:xlink="http://www.w3.org/1999/xlink" xlink:title="femur length" id="ABBRID0E6NCI" xlink:type="simple">FEM</abbrev></bold>
                </td><td rowspan="2" colspan="1">10</td><td rowspan="2" colspan="1">11</td><td rowspan="2" colspan="1">4</td><td rowspan="1" colspan="1">2.05 ± 0.13</td><td rowspan="1" colspan="1">1.88 ± 0.15</td><td rowspan="1" colspan="1">1.88 ± 0.10</td><td rowspan="1" colspan="1">3.15 ± 0.18</td><td rowspan="1" colspan="1">2.83 ± 0.30</td><td rowspan="1" colspan="1">2.87 ± 0.21</td></tr><tr><td rowspan="1" colspan="1">1.91 –2.32</td><td rowspan="1" colspan="1">1.50 –2.09</td><td rowspan="1" colspan="1">1.78 –2.00</td><td rowspan="1" colspan="1">2.90 –3.56</td><td rowspan="1" colspan="1">2.12 –3.40</td><td rowspan="1" colspan="1">2.66–3.10</td></tr><tr><td rowspan="2" colspan="1">
                  <bold><abbrev xmlns:xlink="http://www.w3.org/1999/xlink" xlink:title="tail length" id="ABBRID0EXPCI" xlink:type="simple">TL</abbrev></bold>
                </td><td rowspan="2" colspan="1">10</td><td rowspan="2" colspan="1">11</td><td rowspan="2" colspan="1">4</td><td rowspan="1" colspan="1">54.94 ± 3.02</td><td rowspan="1" colspan="1">57.96 ± 4.12</td><td rowspan="1" colspan="1">55.97 ± 2.81</td><td rowspan="1" colspan="1">84.61 ± 5.20</td><td rowspan="1" colspan="1">87.06 ± 5.25</td><td rowspan="1" colspan="1">85.92 ± 2.47</td></tr><tr><td rowspan="1" colspan="1">50.47 –60.71</td><td rowspan="1" colspan="1">53.64 –64.13</td><td rowspan="1" colspan="1">53.16 –59.70</td><td rowspan="1" colspan="1">77.37 –93.13</td><td rowspan="1" colspan="1">76.88 –94.16</td><td rowspan="1" colspan="1">82.34–88.00</td></tr><tr><td rowspan="2" colspan="1">
                  <bold><abbrev xmlns:xlink="http://www.w3.org/1999/xlink" xlink:title="tail height" id="ABBRID0EPRCI" xlink:type="simple">TH</abbrev></bold>
                </td><td rowspan="2" colspan="1">9</td><td rowspan="2" colspan="1">10</td><td rowspan="2" colspan="1">5</td><td rowspan="1" colspan="1">8.06 ± 1.67</td><td rowspan="1" colspan="1">7.87 ± 0.71</td><td rowspan="1" colspan="1">8.00 ± 0.64</td><td rowspan="1" colspan="1">12.43 ± 2.46</td><td rowspan="1" colspan="1">11.79 ± 1.14</td><td rowspan="1" colspan="1">12.28 ± 0.90</td></tr><tr><td rowspan="1" colspan="1">6.13 –11.34</td><td rowspan="1" colspan="1">6.69 –8.83</td><td rowspan="1" colspan="1">7.03 –8.57</td><td rowspan="1" colspan="1">9.47 –17.28</td><td rowspan="1" colspan="1">9.82 –13.76</td><td rowspan="1" colspan="1">10.97–13.10</td></tr><tr><td rowspan="2" colspan="1">
                  <bold><abbrev xmlns:xlink="http://www.w3.org/1999/xlink" xlink:title="tail length" id="ABBRID0EHTCI" xlink:type="simple">TL</abbrev>/<abbrev xmlns:xlink="http://www.w3.org/1999/xlink" xlink:title="tail height" id="ABBRID0ELTCI" xlink:type="simple">TH</abbrev></bold>
                </td><td rowspan="2" colspan="1">9</td><td rowspan="2" colspan="1">10</td><td rowspan="2" colspan="1">4</td><td rowspan="1" colspan="1">7.06 ± 1.35</td><td rowspan="1" colspan="1">7.49 ± 1.04</td><td rowspan="1" colspan="1">6.97 ± 0.75</td><td rowspan="1" colspan="1">10.93 ± 2.22</td><td rowspan="1" colspan="1">11.22 ± 1.51</td><td rowspan="1" colspan="1">10.72 ± 1.23</td></tr><tr><td rowspan="1" colspan="1">4.80 –8.82</td><td rowspan="1" colspan="1">6.21 –9.59</td><td rowspan="1" colspan="1">6.31 –8.02</td><td rowspan="1" colspan="1">7.31 –13.62</td><td rowspan="1" colspan="1">8.79 –14.07</td><td rowspan="1" colspan="1">9.78–12.52</td></tr><tr><td rowspan="2" colspan="1">
                  <bold><abbrev xmlns:xlink="http://www.w3.org/1999/xlink" xlink:title="cloaca length" id="ABBRID0EDVCI" xlink:type="simple">ClL</abbrev></bold>
                </td><td rowspan="2" colspan="1">10</td><td rowspan="2" colspan="1">5</td><td rowspan="2" colspan="1">4</td><td rowspan="1" colspan="1">8.98 ± 0.96</td><td rowspan="1" colspan="1">9.41 ± 1.70</td><td rowspan="1" colspan="1">8.34 ± 0.93</td><td rowspan="1" colspan="1">13.82 ± 1.43</td><td rowspan="1" colspan="1">14.39 ± 1.91</td><td rowspan="1" colspan="1">12.78 ± 0.98</td></tr><tr><td rowspan="1" colspan="1">8.02 –10.96</td><td rowspan="1" colspan="1">8.13 –12.12</td><td rowspan="1" colspan="1">7.54 –9.66</td><td rowspan="1" colspan="1">12.39 –16.98</td><td rowspan="1" colspan="1">12.67 –17.15</td><td rowspan="1" colspan="1">11.68–14.06</td></tr><tr><td rowspan="2" colspan="1">
                  <bold>ClW</bold>
                </td><td rowspan="2" colspan="1">10</td><td rowspan="2" colspan="1">5</td><td rowspan="2" colspan="1">0</td><td rowspan="1" colspan="1">5.06 ± 0.67</td><td rowspan="1" colspan="1">4.63 ± 0.66</td><td rowspan="1" colspan="1"/><td rowspan="1" colspan="1">7.79 ± 1.03</td><td rowspan="1" colspan="1">7.08 ± 0.61</td><td rowspan="1" colspan="1"/></tr><tr><td rowspan="1" colspan="1">4.16 –5.91</td><td rowspan="1" colspan="1">4.09 –5.77</td><td rowspan="1" colspan="1"/><td rowspan="1" colspan="1">6.38 –9.06</td><td rowspan="1" colspan="1">6.64 –8.16</td><td rowspan="1" colspan="1"/></tr><tr><td rowspan="2" colspan="1">
                  <bold><abbrev xmlns:xlink="http://www.w3.org/1999/xlink" xlink:title="width of vertebral cord" id="ABBRID0EQYCI" xlink:type="simple">WVr</abbrev></bold>
                </td><td rowspan="2" colspan="1">10</td><td rowspan="2" colspan="1">10</td><td rowspan="2" colspan="1">5</td><td rowspan="1" colspan="1">1.99 ± 0.23</td><td rowspan="1" colspan="1">1.93 ± 0.27</td><td rowspan="1" colspan="1">2.30 ± 0.17</td><td rowspan="1" colspan="1">3.06 ± 0.37</td><td rowspan="1" colspan="1">2.90 ± 0.37</td><td rowspan="1" colspan="1">3.53 ± 0.25</td></tr><tr><td rowspan="1" colspan="1">1.58 –2.30</td><td rowspan="1" colspan="1">1.43 –2.37</td><td rowspan="1" colspan="1">2.10 –2.52</td><td rowspan="1" colspan="1">2.44 –3.53</td><td rowspan="1" colspan="1">2.23 –3.43</td><td rowspan="1" colspan="1">3.32–3.90</td></tr><tr><td rowspan="2" colspan="1">
                  <bold><abbrev xmlns:xlink="http://www.w3.org/1999/xlink" xlink:title="length of the 5th anterior dorsal nodule" id="ABBRID0EI1CI" xlink:type="simple">L5N</abbrev></bold>
                </td><td rowspan="2" colspan="1">10</td><td rowspan="2" colspan="1">11</td><td rowspan="2" colspan="1">5</td><td rowspan="1" colspan="1">1.73 ± 0.26</td><td rowspan="1" colspan="1">1.93 ± 0.24</td><td rowspan="1" colspan="1">2.17 ± 0.63</td><td rowspan="1" colspan="1">2.67 ± 0.39</td><td rowspan="1" colspan="1">2.91 ± 0.41</td><td rowspan="1" colspan="1">3.31 ± 0.87</td></tr><tr><td rowspan="1" colspan="1">1.41 –2.12</td><td rowspan="1" colspan="1">1.39 –2.31</td><td rowspan="1" colspan="1">1.44 –3.04</td><td rowspan="1" colspan="1">2.12 –3.21</td><td rowspan="1" colspan="1">2.02 –3.60</td><td rowspan="1" colspan="1">2.25–4.42</td></tr><tr><td rowspan="2" colspan="1">
                  <bold><abbrev xmlns:xlink="http://www.w3.org/1999/xlink" xlink:title="axilla to groin" id="ABBRID0EA3CI" xlink:type="simple">AG</abbrev></bold>
                </td><td rowspan="2" colspan="1">10</td><td rowspan="2" colspan="1">5</td><td rowspan="2" colspan="1">5</td><td rowspan="1" colspan="1">30.28 ± 2.41</td><td rowspan="1" colspan="1">30.26 ± 4.05</td><td rowspan="1" colspan="1">30.56 ± 1.80</td><td rowspan="1" colspan="1">46.59 ± 3.42</td><td rowspan="1" colspan="1">46.31 ± 3.91</td><td rowspan="1" colspan="1">46.92 ± 2.47</td></tr><tr><td rowspan="1" colspan="1">26.26 –35.45</td><td rowspan="1" colspan="1">27.36 –37.20</td><td rowspan="1" colspan="1">27.97 –32.66</td><td rowspan="1" colspan="1">40.68 –54.01</td><td rowspan="1" colspan="1">42.64 –52.62</td><td rowspan="1" colspan="1">44.26–50.13</td></tr><tr><td rowspan="2" colspan="1">
                  <bold><abbrev xmlns:xlink="http://www.w3.org/1999/xlink" xlink:title="trunk length" id="ABBRID0EY4CI" xlink:type="simple">TkL</abbrev></bold>
                </td><td rowspan="2" colspan="1">10</td><td rowspan="2" colspan="1">10</td><td rowspan="2" colspan="1">3</td><td rowspan="1" colspan="1">45.66 ± 2.43</td><td rowspan="1" colspan="1">45.81 ± 2.16</td><td rowspan="1" colspan="1">43.31 ± 1.58</td><td rowspan="1" colspan="1">70.28 ± 3.41</td><td rowspan="1" colspan="1">68.78 ± 1.24</td><td rowspan="1" colspan="1">66.22 ± 3.86</td></tr><tr><td rowspan="1" colspan="1">41.48 –50.25</td><td rowspan="1" colspan="1">42.19 –50.20</td><td rowspan="1" colspan="1">42.10 –45.10</td><td rowspan="1" colspan="1">64.26 –76.57</td><td rowspan="1" colspan="1">67.35 –71.01</td><td rowspan="1" colspan="1">62.17–69.86</td></tr></tbody></table></table-wrap><fig id="F2" position="float" orientation="portrait"><object-id xmlns:xlink="http://www.w3.org/1999/xlink" content-type="doi" xlink:type="simple">10.3897/zookeys.935.37138.figure2</object-id><object-id xmlns:xlink="http://www.w3.org/1999/xlink" content-type="arpha" xlink:type="simple">40D4AE26-AF0E-54CC-B6AA-8C2A3DD0828B</object-id><label>Figure 2.</label><caption><p>Distribution map of the new populations of <italic><tp:taxon-name><tp:taxon-name-part taxon-name-part-type="genus" reg="Tylototriton">Tylototriton</tp:taxon-name-part></tp:taxon-name></italic> from North Vietnam, based on the following symbols: <bold>square</bold> (taxon 3, this study) the population from Sin Ho District, Lai Chau Province; <bold>diamond</bold> (taxon 1, this study) the upper one identifies the population from Van Ho District, Son La Province, and the lower one identifies the population from Thuong Xuan District, Thanh Hoa Province; <bold>triangle</bold> (taxon 2, this study) the upper one identifies the population from Tan Son District, Phu Tho Province, the middle one identifies the population from Da Bac District, Hoa Binh Province, and the lower one identifies the population from Lac Son District, Hoa Binh Province. The two populations identified by the <bold>circles</bold> represent <italic><tp:taxon-name><tp:taxon-name-part taxon-name-part-type="genus" reg="Tylototriton">T.</tp:taxon-name-part> <tp:taxon-name-part taxon-name-part-type="species" reg="asperrimus">asperrimus</tp:taxon-name-part></tp:taxon-name></italic> sensu stricto from China. High resolution remote sensing land cover information was extracted from “GLAD-UMD and SERVIR-Mekong, Natural annual tree canopy structure and surface water dynamics products, 2017” (lower left panel). Bioclimatic variables (right side) were extracted from remote sensing data provided by <xref ref-type="bibr" rid="B5">Deblauwe et al. (2016)</xref>.</p></caption><graphic xmlns:xlink="http://www.w3.org/1999/xlink" xlink:href="zookeys-935-121-g002.jpg" position="float" orientation="portrait" xlink:type="simple" id="oo_412499.jpg"><uri content-type="original_file" xlink:type="simple">https://binary.pensoft.net/fig/412499</uri></graphic></fig><table-wrap id="T6" position="float" orientation="portrait"><label>Table 6.</label><caption><p>Bioclimatic conditions at the species records. Abbreviations: Annual Mean Temperature BIO1, Mean Diurnal Range BIO2, Isothermality BIO3, Temperature Seasonality BIO4, Max Temperature of Warmest Month BIO5, Min Temperature of Coldest Month BIO6, Temperature Annual Range BIO7, Mean Temperature of Wettest Quarter BIO8, Mean Temperature of Driest Quarter BIO9, Mean Temperature of Warmest Quarter BIO10, Mean Temperature of Coldest Quarter BIO11, Annual Precipitation BIO12, Precipitation of Wettest Month BIO13, Precipitation of Driest Month BIO14, Precipitation Seasonality BIO15, Precipitation of Wettest Quarter BIO16, Precipitation of Driest Quarter BIO17, Precipitation of Warmest Quarter BIO18, and Precipitation of Coldest Quarter BIO19.</p></caption><table id="TID0E6KDK" rules="all"><tbody><tr><th rowspan="1" colspan="1">Variables</th><th rowspan="1" colspan="1">Unit</th><th rowspan="1" colspan="1">taxon 1</th><th rowspan="1" colspan="1">taxon 1</th><th rowspan="1" colspan="1">taxon 2</th><th rowspan="1" colspan="1">taxon 2</th><th rowspan="1" colspan="1">taxon 3</th><th rowspan="1" colspan="1">
                  <italic><tp:taxon-name><tp:taxon-name-part taxon-name-part-type="genus" reg="Tylototriton">T.</tp:taxon-name-part> <tp:taxon-name-part taxon-name-part-type="species" reg="asperrimus">asperrimus</tp:taxon-name-part></tp:taxon-name></italic>
                </th><th rowspan="1" colspan="1">
                  <italic><tp:taxon-name><tp:taxon-name-part taxon-name-part-type="genus" reg="Tylototriton">T.</tp:taxon-name-part> <tp:taxon-name-part taxon-name-part-type="species" reg="asperrimus">asperrimus</tp:taxon-name-part></tp:taxon-name></italic>
                </th></tr><tr><td rowspan="1" colspan="1">BIO1</td><td rowspan="1" colspan="1">°C</td><td rowspan="1" colspan="1">20.7</td><td rowspan="1" colspan="1">20.4</td><td rowspan="1" colspan="1">20.4</td><td rowspan="1" colspan="1">19.9</td><td rowspan="1" colspan="1">19.3</td><td rowspan="1" colspan="1">16.8</td><td rowspan="1" colspan="1">16.9</td></tr><tr><td rowspan="1" colspan="1">BIO2</td><td rowspan="1" colspan="1">°C</td><td rowspan="1" colspan="1">5.3</td><td rowspan="1" colspan="1">5.5</td><td rowspan="1" colspan="1">6.1</td><td rowspan="1" colspan="1">6.0</td><td rowspan="1" colspan="1">6.6</td><td rowspan="1" colspan="1">7.4</td><td rowspan="1" colspan="1">5.9</td></tr><tr><td rowspan="1" colspan="1">BIO3</td><td rowspan="1" colspan="1">°C</td><td rowspan="1" colspan="1">37.4</td><td rowspan="1" colspan="1">38.1</td><td rowspan="1" colspan="1">39.7</td><td rowspan="1" colspan="1">42.0</td><td rowspan="1" colspan="1">45.7</td><td rowspan="1" colspan="1">32.0</td><td rowspan="1" colspan="1">32.5</td></tr><tr><td rowspan="1" colspan="1">BIO4</td><td rowspan="1" colspan="1">°C</td><td rowspan="1" colspan="1">1.0</td><td rowspan="1" colspan="1">1.0</td><td rowspan="1" colspan="1">1.0</td><td rowspan="1" colspan="1">0.9</td><td rowspan="1" colspan="1">0.8</td><td rowspan="1" colspan="1">2.0</td><td rowspan="1" colspan="1">1.5</td></tr><tr><td rowspan="1" colspan="1">BIO5</td><td rowspan="1" colspan="1">°C</td><td rowspan="1" colspan="1">26.3</td><td rowspan="1" colspan="1">26.1</td><td rowspan="1" colspan="1">27.1</td><td rowspan="1" colspan="1">26.1</td><td rowspan="1" colspan="1">26.1</td><td rowspan="1" colspan="1">26.0</td><td rowspan="1" colspan="1">23.9</td></tr><tr><td rowspan="1" colspan="1">BIO6</td><td rowspan="1" colspan="1">°C</td><td rowspan="1" colspan="1">12.1</td><td rowspan="1" colspan="1">11.5</td><td rowspan="1" colspan="1">11.7</td><td rowspan="1" colspan="1">11.7</td><td rowspan="1" colspan="1">11.6</td><td rowspan="1" colspan="1">3.0</td><td rowspan="1" colspan="1">5.7</td></tr><tr><td rowspan="1" colspan="1">BIO7</td><td rowspan="1" colspan="1">°C</td><td rowspan="1" colspan="1">14.2</td><td rowspan="1" colspan="1">14.6</td><td rowspan="1" colspan="1">15.4</td><td rowspan="1" colspan="1">14.4</td><td rowspan="1" colspan="1">14.5</td><td rowspan="1" colspan="1">23.0</td><td rowspan="1" colspan="1">18.2</td></tr><tr><td rowspan="1" colspan="1">BIO8</td><td rowspan="1" colspan="1">°C</td><td rowspan="1" colspan="1">23.6</td><td rowspan="1" colspan="1">23.0</td><td rowspan="1" colspan="1">22.8</td><td rowspan="1" colspan="1">22.2</td><td rowspan="1" colspan="1">20.4</td><td rowspan="1" colspan="1">22.1</td><td rowspan="1" colspan="1">20.9</td></tr><tr><td rowspan="1" colspan="1">BIO9</td><td rowspan="1" colspan="1">°C</td><td rowspan="1" colspan="1">16.6</td><td rowspan="1" colspan="1">16.3</td><td rowspan="1" colspan="1">16.5</td><td rowspan="1" colspan="1">16.0</td><td rowspan="1" colspan="1">15.9</td><td rowspan="1" colspan="1">9.5</td><td rowspan="1" colspan="1">10.8</td></tr><tr><td rowspan="1" colspan="1">BIO10</td><td rowspan="1" colspan="1">°C</td><td rowspan="1" colspan="1">23.5</td><td rowspan="1" colspan="1">23.2</td><td rowspan="1" colspan="1">22.3</td><td rowspan="1" colspan="1">22.4</td><td rowspan="1" colspan="1">21.4</td><td rowspan="1" colspan="1">22.7</td><td rowspan="1" colspan="1">21.2</td></tr><tr><td rowspan="1" colspan="1">BIO11</td><td rowspan="1" colspan="1">°C</td><td rowspan="1" colspan="1">16.6</td><td rowspan="1" colspan="1">16.3</td><td rowspan="1" colspan="1">16.3</td><td rowspan="1" colspan="1">16.0</td><td rowspan="1" colspan="1">15.9</td><td rowspan="1" colspan="1">8.5</td><td rowspan="1" colspan="1">10.8</td></tr><tr><td rowspan="1" colspan="1">BIO12</td><td rowspan="1" colspan="1">mm</td><td rowspan="1" colspan="1">1884.2</td><td rowspan="1" colspan="1">1624.6</td><td rowspan="1" colspan="1">1648.3</td><td rowspan="1" colspan="1">1603.5</td><td rowspan="1" colspan="1">1843.7</td><td rowspan="1" colspan="1">1703.7</td><td rowspan="1" colspan="1">1558.2</td></tr><tr><td rowspan="1" colspan="1">BIO13</td><td rowspan="1" colspan="1">mm</td><td rowspan="1" colspan="1">379.8</td><td rowspan="1" colspan="1">351.2</td><td rowspan="1" colspan="1">324.4</td><td rowspan="1" colspan="1">373.0</td><td rowspan="1" colspan="1">421.6</td><td rowspan="1" colspan="1">316.5</td><td rowspan="1" colspan="1">335.5</td></tr><tr><td rowspan="1" colspan="1">BIO14</td><td rowspan="1" colspan="1">mm</td><td rowspan="1" colspan="1">7.3</td><td rowspan="1" colspan="1">8.2</td><td rowspan="1" colspan="1">4.3</td><td rowspan="1" colspan="1">6.8</td><td rowspan="1" colspan="1">9.6</td><td rowspan="1" colspan="1">43.5</td><td rowspan="1" colspan="1">25.5</td></tr><tr><td rowspan="1" colspan="1">BIO15</td><td rowspan="1" colspan="1">mm</td><td rowspan="1" colspan="1">92.2</td><td rowspan="1" colspan="1">88.6</td><td rowspan="1" colspan="1">89.0</td><td rowspan="1" colspan="1">93.9</td><td rowspan="1" colspan="1">85.8</td><td rowspan="1" colspan="1">59.2</td><td rowspan="1" colspan="1">74.1</td></tr><tr><td rowspan="1" colspan="1">BIO16</td><td rowspan="1" colspan="1">mm</td><td rowspan="1" colspan="1">984.9</td><td rowspan="1" colspan="1">888.1</td><td rowspan="1" colspan="1">821.4</td><td rowspan="1" colspan="1">910.9</td><td rowspan="1" colspan="1">1041.8</td><td rowspan="1" colspan="1">784.6</td><td rowspan="1" colspan="1">813.5</td></tr><tr><td rowspan="1" colspan="1">BIO17</td><td rowspan="1" colspan="1">mm</td><td rowspan="1" colspan="1">42.6</td><td rowspan="1" colspan="1">56.4</td><td rowspan="1" colspan="1">45.8</td><td rowspan="1" colspan="1">37.8</td><td rowspan="1" colspan="1">80.4</td><td rowspan="1" colspan="1">189.2</td><td rowspan="1" colspan="1">169.6</td></tr><tr><td rowspan="1" colspan="1">BIO18</td><td rowspan="1" colspan="1">mm</td><td rowspan="1" colspan="1">986.2</td><td rowspan="1" colspan="1">843.3</td><td rowspan="1" colspan="1">403.8</td><td rowspan="1" colspan="1">856.8</td><td rowspan="1" colspan="1">424.9</td><td rowspan="1" colspan="1">390.7</td><td rowspan="1" colspan="1">738.1</td></tr><tr><td rowspan="1" colspan="1">BIO19</td><td rowspan="1" colspan="1">mm</td><td rowspan="1" colspan="1">42.6</td><td rowspan="1" colspan="1">56.4</td><td rowspan="1" colspan="1">43.7</td><td rowspan="1" colspan="1">37.8</td><td rowspan="1" colspan="1">80.4</td><td rowspan="1" colspan="1">233.0</td><td rowspan="1" colspan="1">169.6</td></tr></tbody></table></table-wrap></tp:treatment-sec><ref-list><ref id="B5"><mixed-citation xmlns:xlink="http://www.w3.org/1999/xlink" xlink:type="simple"><person-group><name name-style="western"><surname>Deblauwe</surname><given-names>V</given-names></name><name name-style="western"><surname>Droissart</surname><given-names>V</given-names></name><name name-style="western"><surname>Bose</surname><given-names>R</given-names></name><name name-style="western"><surname>Sonké</surname><given-names>B</given-names></name><name name-style="western"><surname>Blach-Overgaard</surname><given-names>A</given-names></name><name name-style="western"><surname>Svenning</surname><given-names>JC</given-names></name><name name-style="western"><surname>Wieringa</surname><given-names>JJ</given-names></name><name name-style="western"><surname>Ramesh</surname><given-names>BR</given-names></name><name name-style="western"><surname>Stévart</surname><given-names>T</given-names></name><name name-style="western"><surname>Covereur</surname><given-names>TLP</given-names></name></person-group> (<year>2016</year>) <article-title>Remotely sensed temperature and precipitation data improve species distribution modelling in the tropics.</article-title><source>Global Ecology and Biogeography</source><volume>25</volume>(<issue>4</issue>): <fpage>443</fpage>–<lpage>454</lpage>. <ext-link xlink:type="simple" ext-link-type="doi" xlink:href="10.1111/geb.12426">https://doi.org/10.1111/geb.12426</ext-link></mixed-citation></ref></ref-list></tp:taxon-treatment>
