# Supplementary material for: Integrative taxonomy reveals three new taxa within the Tylototriton asperrimus complex (Caudata, Salamandridae) from Vietnam
Source: Zookeys. 2020 May 21;935:121–64. doi: 10.3897/zookeys.935.37138 (PMC7256073; doi:10.3897/zookeys.935.37138)
Supplement: XML Treatment for Tylototriton sparreboomi [file zookeys.935.37138-treatment3.xml]

<!DOCTYPE tp:taxon-treatment
  PUBLIC "-//TaxonX//DTD Taxonomic Treatment Publishing DTD v0 20100105//EN" "tax-treatment-NSO.dtd">
<tp:taxon-treatment xmlns:tp="http://www.plazi.org/taxpub"><tp:treatment-meta><kwd-group><label>Taxon classification</label><kwd><named-content xmlns:xlink="http://www.w3.org/1999/xlink" content-type="kingdom">Animalia</named-content></kwd></kwd-group><mixed-citation publication-type="journal"><person-group><name><surname>Bernardes</surname><given-names>Marta</given-names></name><name><surname>Le</surname><given-names>Minh Duc</given-names></name><name><surname>Nguyen</surname><given-names>Truong Quang</given-names></name><name><surname>Pham</surname><given-names>Cuong The</given-names></name><name><surname>Pham</surname><given-names>Anh Van</given-names></name><name><surname>Nguyen</surname><given-names>Tao Thien</given-names></name><name><surname>Rödder</surname><given-names>Dennis</given-names></name><name><surname>Bonkowski</surname><given-names>Michael</given-names></name><name><surname>Ziegler</surname><given-names>Thomas</given-names></name></person-group><article-title>Integrative taxonomy reveals three new taxa within the <italic><tp:taxon-name><tp:taxon-name-part taxon-name-part-type="genus" reg="Tylototriton">Tylototriton</tp:taxon-name-part> <tp:taxon-name-part taxon-name-part-type="species" reg="asperrimus">asperrimus</tp:taxon-name-part></tp:taxon-name></italic> complex (<tp:taxon-name><tp:taxon-name-part taxon-name-part-type="order">Caudata</tp:taxon-name-part></tp:taxon-name>, <tp:taxon-name><tp:taxon-name-part taxon-name-part-type="family">Salamandridae</tp:taxon-name-part></tp:taxon-name>) from Vietnam</article-title><source>Zookeys</source><day>21</day><month>5</month><year>2020</year><volume>935</volume><fpage>121</fpage><lpage>164</lpage><pub-id pub-id-type="doi">10.3897/zookeys.935.37138</pub-id></mixed-citation></tp:treatment-meta><tp:nomenclature><tp:taxon-name><object-id xmlns:xlink="http://www.w3.org/1999/xlink" content-type="arpha" xlink:type="simple">37553400-6E3E-558F-B0B7-515FC0FE43A0</object-id>
            <tp:taxon-name-part taxon-name-part-type="genus" reg="Tylototriton">Tylototriton</tp:taxon-name-part>
            <tp:taxon-name-part taxon-name-part-type="species" reg="sparreboomi">sparreboomi</tp:taxon-name-part>
            <object-id xmlns:xlink="http://www.w3.org/1999/xlink" content-type="zoobank" xlink:type="simple">http://zoobank.org/4599D131-7C89-4D62-B43A-15E24C6473B9</object-id>
          </tp:taxon-name><tp:taxon-authority>M. Bernardes, M. D. Le, T. Q. Nguyen, C. T. Pham, A. V. Pham, T.T. Nguyen &amp; T. Ziegler</tp:taxon-authority><tp:taxon-status xmlns:xlink="http://www.w3.org/1999/xlink" xlink:type="simple">sp. nov.</tp:taxon-status><xref ref-type="fig" rid="F10">Figures 9</xref><xref ref-type="fig" rid="F13">, 11</xref><tp:nomenclature-citation-list><tp:nomenclature-citation><tp:taxon-name>
                <tp:taxon-name-part taxon-name-part-type="genus" reg="Tylototriton">Tylototriton</tp:taxon-name-part>
              </tp:taxon-name><comment>taxon 3 (this study).</comment></tp:nomenclature-citation><tp:nomenclature-citation><tp:taxon-name>
                <tp:taxon-name-part taxon-name-part-type="genus" reg="Tylototriton">T.</tp:taxon-name-part>
              </tp:taxon-name><comment>sp.: <xref ref-type="bibr" rid="B25">Laking et al. 2017</xref>, page 2.</comment></tp:nomenclature-citation><tp:nomenclature-citation><tp:taxon-name>
                <tp:taxon-name-part taxon-name-part-type="genus" reg="Tylototriton">T.</tp:taxon-name-part> <tp:taxon-name-part taxon-name-part-type="species" reg="verrucosus">verrucosus</tp:taxon-name-part></tp:taxon-name><comment>: <xref ref-type="bibr" rid="B36">Orlov et al. 2002</xref>, page 101; <xref ref-type="bibr" rid="B57">van Dijk et al. 2009</xref>, page 1; <xref ref-type="bibr" rid="B30">Nguyen et al. 2009</xref>, page 329.</comment></tp:nomenclature-citation><tp:nomenclature-citation><tp:taxon-name>
                <tp:taxon-name-part taxon-name-part-type="genus" reg="Tylototriton">T.</tp:taxon-name-part> <tp:taxon-name-part taxon-name-part-type="uncertainty-rank">cf.</tp:taxon-name-part> <tp:taxon-name-part taxon-name-part-type="species" reg="asperrimus">asperrimus</tp:taxon-name-part></tp:taxon-name><comment>“North Vietnam”: <xref ref-type="bibr" rid="B15">Hernandez 2018</xref>, page 80.</comment></tp:nomenclature-citation></tp:nomenclature-citation-list></tp:nomenclature><tp:treatment-sec sec-type="Holotype" id="SECID0EBBCK"><title>Holotype.</title><p><abbrev xmlns:xlink="http://www.w3.org/1999/xlink" content-type="institution" xlink:title="Institute of Ecology and Biological Research" id="ABBRID0EHBCK" xlink:type="simple">IEBR</abbrev> 4476, adult male, collected in Sa De Phin Commune, Sin Ho District, Lai Chau Province, Vietnam, at an elevation of 1670 m a.s.l., in May 2015 by A. V. Pham and M. A. Vang.</p></tp:treatment-sec><tp:treatment-sec sec-type="Paratypes" id="SECID0EMBCK"><title>Paratypes.</title><p>Two adult males, same data as the holotype: <abbrev xmlns:xlink="http://www.w3.org/1999/xlink" content-type="institution" xlink:title="Institute of Ecology and Biological Research" id="ABBRID0ESBCK" xlink:type="simple">IEBR</abbrev> 4477 and <abbrev xmlns:xlink="http://www.w3.org/1999/xlink" content-type="institution" xlink:title="Tay Bac University" id="ABBRID0EXBCK" xlink:type="simple">TBU</abbrev> 10; two adult males, collector unknown: <abbrev xmlns:xlink="http://www.w3.org/1999/xlink" content-type="institution" xlink:title="Institute of Ecology and Biological Research" id="ABBRID0E3BCK" xlink:type="simple">IEBR</abbrev> 4478 and <abbrev xmlns:xlink="http://www.w3.org/1999/xlink" content-type="institution" xlink:title="Institute of Ecology and Biological Research" id="ABBRID0EBCCK" xlink:type="simple">IEBR</abbrev> 4479.</p></tp:treatment-sec><tp:treatment-sec sec-type="etymology" id="SECID0EGCCK"><title>Etymology.</title><p>The specific epithet is dedicated to late Prof. Dr. Max Sparreboom, who has made great contributions to the understanding of <tp:taxon-name><tp:taxon-name-part taxon-name-part-type="order">Urodela</tp:taxon-name-part></tp:taxon-name>.</p></tp:treatment-sec><tp:treatment-sec sec-type="diagnosis" id="SECID0ERCCK"><title>Diagnosis.</title><p>The new species is distinguished from other species of the genus by the following combination of characters: head longer than wide; snout truncate in dorsal view; tips of fingers reaching nostril when foreleg is laid forward; skin tubercles on ventral side shaped like transverse wrinkles; rib nodules distinct and round; vertebral ridge segmented, high and relatively wide; relatively wide distance between the eyes; and gular and labial folds present.</p></tp:treatment-sec><tp:treatment-sec sec-type="description" id="SECID0EWCCK"><title>Description of holotype.</title><p>Habitus stout; head broader than body, longer than wide, depressed and slightly oblique in profile; snout wider than long (IN &gt; <abbrev xmlns:xlink="http://www.w3.org/1999/xlink" xlink:title="eye-narial distance" id="ABBRID0E3CCK" xlink:type="simple">EN</abbrev>), truncate in dorsal view, rounded in profile and protruding beyond lower jaw; nostrils close to snout tip and not visible from above; labial fold slightly evident; dorsolateral bony ridges on head prominent, wide, moderately protruding, from above eye to above anterior end of parotoid, posterior ends slightly scrolled inside; middorsal ridge on head almost indistinct; parotoids enlarged, projecting backwards; ventral skin smoother than dorsal skin, with tubercles shaped like transverse wrinkles; gular fold weak; glandular vertebral ridge high, wide, smooth and segmented extending from top of head to base of tail, separated from middorsal ridge; number of trunk vertebrae 13; rib nodules distinct and roundish, the third anterior rib nodule on right side is located below the second nodule and the fourth nodule seems to not be associated with the fourth vertebra, nodules appear knob-like anteriorly, becoming smaller posteriorly; tips of fore- and hind limbs overlap when adpressed along body; tips of fingers reaching nostril when foreleg laid forward; and tail laterally compressed, thin and tip acuminated.</p></tp:treatment-sec><tp:treatment-sec sec-type="Color of holotype" id="SECID0EADCK"><title>Color of holotype.</title><p>In preservative, with an overall faded dark brown coloration, with faded yellow markings on vent, ventral margin of tail, tips of fingers and toes, and part of palms. For color in life see Fig. <xref ref-type="fig" rid="F10">9</xref>.</p></tp:treatment-sec><tp:treatment-sec sec-type="description" id="SECID0EKDCK"><title>Measurements of holotype (in mm).</title><p><abbrev xmlns:xlink="http://www.w3.org/1999/xlink" xlink:title="snout-vent length" id="ABBRID0EQDCK" xlink:type="simple">SVL</abbrev> 68.71; <abbrev xmlns:xlink="http://www.w3.org/1999/xlink" xlink:title="maximum head width" id="ABBRID0EUDCK" xlink:type="simple">MHW</abbrev> 17.60; <abbrev xmlns:xlink="http://www.w3.org/1999/xlink" xlink:title="head width" id="ABBRID0EYDCK" xlink:type="simple">HW</abbrev> 9.85; <abbrev xmlns:xlink="http://www.w3.org/1999/xlink" xlink:title="head length" id="ABBRID0E3DCK" xlink:type="simple">HL</abbrev> 19.95; PL 10.18; <abbrev xmlns:xlink="http://www.w3.org/1999/xlink" xlink:title="parotoid height" id="ABBRID0EAECK" xlink:type="simple">PH</abbrev> 6.12; <abbrev xmlns:xlink="http://www.w3.org/1999/xlink" xlink:title="eye length" id="ABBRID0EEECK" xlink:type="simple">EL</abbrev> 3.43; <abbrev xmlns:xlink="http://www.w3.org/1999/xlink" xlink:title="eye-narial distance" id="ABBRID0EIECK" xlink:type="simple">EN</abbrev> 4.43; IN 6.26; <abbrev xmlns:xlink="http://www.w3.org/1999/xlink" xlink:title="inter-eye distance" id="ABBRID0EMECK" xlink:type="simple">IE</abbrev> 9.04; <abbrev xmlns:xlink="http://www.w3.org/1999/xlink" xlink:title="lower jaw length" id="ABBRID0EQECK" xlink:type="simple">LJL</abbrev> 10.74; <abbrev xmlns:xlink="http://www.w3.org/1999/xlink" xlink:title="maximum upper eyelid length" id="ABBRID0EUECK" xlink:type="simple">UEL</abbrev> 4.74; <abbrev xmlns:xlink="http://www.w3.org/1999/xlink" xlink:title="humerus length" id="ABBRID0EYECK" xlink:type="simple">HUM</abbrev> 9.27; <abbrev xmlns:xlink="http://www.w3.org/1999/xlink" xlink:title="radius length" id="ABBRID0E3ECK" xlink:type="simple">RAD</abbrev> 15.86; <abbrev xmlns:xlink="http://www.w3.org/1999/xlink" xlink:title="femur length" id="ABBRID0EAFCK" xlink:type="simple">FEM</abbrev> 8.77; <abbrev xmlns:xlink="http://www.w3.org/1999/xlink" xlink:title="tibia length" id="ABBRID0EEFCK" xlink:type="simple">TIB</abbrev> 16.03; <abbrev xmlns:xlink="http://www.w3.org/1999/xlink" xlink:title="tail length" id="ABBRID0EIFCK" xlink:type="simple">TL</abbrev> 59.70; <abbrev xmlns:xlink="http://www.w3.org/1999/xlink" xlink:title="tail height" id="ABBRID0EMFCK" xlink:type="simple">TH</abbrev> 8.57; <abbrev xmlns:xlink="http://www.w3.org/1999/xlink" xlink:title="cloaca length" id="ABBRID0EQFCK" xlink:type="simple">ClL</abbrev> 9.66; <abbrev xmlns:xlink="http://www.w3.org/1999/xlink" xlink:title="width of vertebral cord" id="ABBRID0EUFCK" xlink:type="simple">WVr</abbrev> 2.37; L5W 3.04; <abbrev xmlns:xlink="http://www.w3.org/1999/xlink" xlink:title="axilla to groin" id="ABBRID0EYFCK" xlink:type="simple">AG</abbrev> 30.99; and <abbrev xmlns:xlink="http://www.w3.org/1999/xlink" xlink:title="trunk length" id="ABBRID0E3FCK" xlink:type="simple">TkL</abbrev> 42.72.</p></tp:treatment-sec><tp:treatment-sec sec-type="variation" id="SECID0EAGCK"><title>Variation.</title><p><abbrev xmlns:xlink="http://www.w3.org/1999/xlink" content-type="institution" xlink:title="Tay Bac University" id="ABBRID0EGGCK" xlink:type="simple">TBU</abbrev> 10 (in worse preserved condition) presents rib-nodules thinner than holotype, glandular vertebral ridge more tubercular, and tail tip slightly rounded. The remaining characters were similar to the holotype in morphology. For detailed measurements see Table <xref ref-type="table" rid="T4">4</xref>.</p></tp:treatment-sec><tp:treatment-sec sec-type="comparisons" id="SECID0EPGCK"><title>Comparisons.</title><p><italic><tp:taxon-name><tp:taxon-name-part taxon-name-part-type="genus" reg="Tylototriton">Tylototriton</tp:taxon-name-part> <tp:taxon-name-part taxon-name-part-type="species" reg="sparreboomi">sparreboomi</tp:taxon-name-part></tp:taxon-name></italic> sp. nov. differs from other related species of <italic><tp:taxon-name><tp:taxon-name-part taxon-name-part-type="genus" reg="Tylototriton">Tylototriton</tp:taxon-name-part></tp:taxon-name></italic> as follows: from <italic><tp:taxon-name><tp:taxon-name-part taxon-name-part-type="genus" reg="Tylototriton">T.</tp:taxon-name-part> <tp:taxon-name-part taxon-name-part-type="species" reg="anhuiensis">anhuiensis</tp:taxon-name-part></tp:taxon-name></italic> by distinctly separated rib nodules (versus continuous nodule-like warts in <italic><tp:taxon-name><tp:taxon-name-part taxon-name-part-type="genus" reg="Tylototriton">T.</tp:taxon-name-part> <tp:taxon-name-part taxon-name-part-type="species" reg="anhuiensis">anhuiensis</tp:taxon-name-part></tp:taxon-name></italic>); from <italic><tp:taxon-name><tp:taxon-name-part taxon-name-part-type="genus" reg="Tylototriton">T.</tp:taxon-name-part> <tp:taxon-name-part taxon-name-part-type="species" reg="asperrimus">asperrimus</tp:taxon-name-part></tp:taxon-name></italic> by a head longer than wide (versus wider than long in <italic><tp:taxon-name><tp:taxon-name-part taxon-name-part-type="genus" reg="Tylototriton">T.</tp:taxon-name-part> <tp:taxon-name-part taxon-name-part-type="species" reg="asperrimus">asperrimus</tp:taxon-name-part></tp:taxon-name></italic> according to <xref ref-type="bibr" rid="B32">Nishikawa et al. 2013b</xref>; <xref ref-type="bibr" rid="B50">Sparreboom 2014</xref>; <xref ref-type="bibr" rid="B14">Hernandez 2016</xref>), however the female holotype shows similar head proportions–see Discussion); from <italic><tp:taxon-name><tp:taxon-name-part taxon-name-part-type="genus" reg="Tylototriton">T.</tp:taxon-name-part> <tp:taxon-name-part taxon-name-part-type="species" reg="broadoridgus">broadoridgus</tp:taxon-name-part></tp:taxon-name></italic> by head slightly longer than wide (versus equally long and wide), presence of skin on ventral side shaped like transverse wrinkles (versus covered with round shaped tubercles, like the dorsal side), distinctly separated rib nodules (versus continuous nodule-like warts), and narrower vertebral ridge (versus wider vertebral ridge in <italic><tp:taxon-name><tp:taxon-name-part taxon-name-part-type="genus" reg="Tylototriton">T.</tp:taxon-name-part> <tp:taxon-name-part taxon-name-part-type="species" reg="broadoridgus">broadoridgus</tp:taxon-name-part></tp:taxon-name></italic>); from <italic><tp:taxon-name><tp:taxon-name-part taxon-name-part-type="genus" reg="Tylototriton">T.</tp:taxon-name-part> <tp:taxon-name-part taxon-name-part-type="species" reg="hainanensis">hainanensis</tp:taxon-name-part></tp:taxon-name></italic> by a head longer than wide (versus much wider than long), tips of fingers reaching nostril (versus eyes) when foreleg is laid forward, and a snout truncate in dorsal view (versus rounded in <italic><tp:taxon-name><tp:taxon-name-part taxon-name-part-type="genus" reg="Tylototriton">T.</tp:taxon-name-part> <tp:taxon-name-part taxon-name-part-type="species" reg="hainanensis">hainanensis</tp:taxon-name-part></tp:taxon-name></italic>); from <italic><tp:taxon-name><tp:taxon-name-part taxon-name-part-type="genus" reg="Tylototriton">T.</tp:taxon-name-part> <tp:taxon-name-part taxon-name-part-type="species" reg="liuyangensis">liuyangensis</tp:taxon-name-part></tp:taxon-name></italic> by a wider (versus shorter) distance between eyes, distinctly separated rib nodules (versus continuous nodule-like warts), and lateral skin shaped like transverse wrinkles (versus covered by warts in <italic><tp:taxon-name><tp:taxon-name-part taxon-name-part-type="genus" reg="Tylototriton">T.</tp:taxon-name-part> <tp:taxon-name-part taxon-name-part-type="species" reg="liuyangensis">liuyangensis</tp:taxon-name-part></tp:taxon-name></italic>); from <italic><tp:taxon-name><tp:taxon-name-part taxon-name-part-type="genus" reg="Tylototriton">T.</tp:taxon-name-part> <tp:taxon-name-part taxon-name-part-type="species" reg="notialis">notialis</tp:taxon-name-part></tp:taxon-name></italic> by a broader (versus narrower) head, longer (versus shorter) hind-limbs, and higher tail (versus thinner tail in <italic><tp:taxon-name><tp:taxon-name-part taxon-name-part-type="genus" reg="Tylototriton">T.</tp:taxon-name-part> <tp:taxon-name-part taxon-name-part-type="species" reg="notialis">notialis</tp:taxon-name-part></tp:taxon-name></italic>); from <italic><tp:taxon-name><tp:taxon-name-part taxon-name-part-type="genus" reg="Tylototriton">T.</tp:taxon-name-part> <tp:taxon-name-part taxon-name-part-type="species" reg="panhai">panhai</tp:taxon-name-part></tp:taxon-name></italic> by wider (versus shorter) distance between the eyes, presence (versus absence) of labial fold, and overall dorsal coloration mostly dark (versus with presence of characteristic dorsal colorful markings in <italic><tp:taxon-name><tp:taxon-name-part taxon-name-part-type="genus" reg="Tylototriton">T.</tp:taxon-name-part> <tp:taxon-name-part taxon-name-part-type="species" reg="panhai">panhai</tp:taxon-name-part></tp:taxon-name></italic>); from <italic><tp:taxon-name><tp:taxon-name-part taxon-name-part-type="genus" reg="Tylototriton">T.</tp:taxon-name-part> <tp:taxon-name-part taxon-name-part-type="species" reg="pasmansi">pasmansi</tp:taxon-name-part></tp:taxon-name></italic> sensu lato by a narrower (versus wider) head, slightly wider (versus slightly narrower) distance between the eyes, tips of fingers reaching nostril (versus eye) when foreleg laid forward, longer (versus shorter) humerus length, and slightly enlarged round-like rib nodules (versus slightly smaller, pointy to rounded rib nodules in <italic><tp:taxon-name><tp:taxon-name-part taxon-name-part-type="genus" reg="Tylototriton">T.</tp:taxon-name-part> <tp:taxon-name-part taxon-name-part-type="species" reg="pasmansi">pasmansi</tp:taxon-name-part></tp:taxon-name></italic> sensu lato); from <italic><tp:taxon-name><tp:taxon-name-part taxon-name-part-type="genus" reg="Tylototriton">T.</tp:taxon-name-part> <tp:taxon-name-part taxon-name-part-type="species" reg="pasmansi">p.</tp:taxon-name-part> <tp:taxon-name-part taxon-name-part-type="subspecies" reg="pasmansi">pasmansi</tp:taxon-name-part></tp:taxon-name></italic> by a longer (versus shorter) length between eye and nostril and wider (versus narrower) vertebral ridge in <italic><tp:taxon-name><tp:taxon-name-part taxon-name-part-type="genus" reg="Tylototriton">T.</tp:taxon-name-part> <tp:taxon-name-part taxon-name-part-type="species" reg="pasmansi">p.</tp:taxon-name-part> <tp:taxon-name-part taxon-name-part-type="subspecies" reg="pasmansi">pasmansi</tp:taxon-name-part></tp:taxon-name></italic>; from <italic><tp:taxon-name><tp:taxon-name-part taxon-name-part-type="genus" reg="Tylototriton">T.</tp:taxon-name-part> <tp:taxon-name-part taxon-name-part-type="species" reg="pasmansi">pasmansi</tp:taxon-name-part> <tp:taxon-name-part taxon-name-part-type="subspecies" reg="obsti">obsti</tp:taxon-name-part></tp:taxon-name></italic> by a longer (versus shorter) femur length; from <italic><tp:taxon-name><tp:taxon-name-part taxon-name-part-type="genus" reg="Tylototriton">T.</tp:taxon-name-part> <tp:taxon-name-part taxon-name-part-type="species" reg="vietnamensis">vietnamensis</tp:taxon-name-part></tp:taxon-name></italic> by a moderately stout (versus slender) habitus, presence (versus absence) of gular fold, and round (versus slightly flattened) rib nodules and high vertebral ridge (versus low vertebral ridge in <italic><tp:taxon-name><tp:taxon-name-part taxon-name-part-type="genus" reg="Tylototriton">T.</tp:taxon-name-part> <tp:taxon-name-part taxon-name-part-type="species" reg="vietnamensis">vietnamensis</tp:taxon-name-part></tp:taxon-name></italic>); from <italic><tp:taxon-name><tp:taxon-name-part taxon-name-part-type="genus" reg="Tylototriton">T.</tp:taxon-name-part> <tp:taxon-name-part taxon-name-part-type="species" reg="wenxianensis">wenxianensis</tp:taxon-name-part></tp:taxon-name></italic> by a truncate (versus more rounded) snout in dorsal view, wider (versus narrower) distance between the eyes, distinctly separated rib nodules (versus continuous nodule-like warts), smoother (versus extremely rough) skin on ventral side shaped like transverse wrinkles (versus rounded shaped and uniform to dorsal side), and colored marking on ventral slit (versus black colored ventral slit in <italic><tp:taxon-name><tp:taxon-name-part taxon-name-part-type="genus" reg="Tylototriton">T.</tp:taxon-name-part> <tp:taxon-name-part taxon-name-part-type="species" reg="wenxianensis">wenxianensis</tp:taxon-name-part></tp:taxon-name></italic>); from <italic><tp:taxon-name><tp:taxon-name-part taxon-name-part-type="genus" reg="Tylototriton">T.</tp:taxon-name-part> <tp:taxon-name-part taxon-name-part-type="species" reg="ziegleri">ziegleri</tp:taxon-name-part></tp:taxon-name></italic> by a head longer than wide (versus wider than long), rounded but smaller (versus enlarged knob-like) rib nodules, and distinctly segmented vertebral ridge (versus even more segmented vertebral ridge in <italic><tp:taxon-name><tp:taxon-name-part taxon-name-part-type="genus" reg="Tylototriton">T.</tp:taxon-name-part> <tp:taxon-name-part taxon-name-part-type="species" reg="ziegleri">ziegleri</tp:taxon-name-part></tp:taxon-name></italic>).</p><fig id="F13" position="float" orientation="portrait"><object-id xmlns:xlink="http://www.w3.org/1999/xlink" content-type="doi" xlink:type="simple">10.3897/zookeys.935.37138.figure11</object-id><object-id xmlns:xlink="http://www.w3.org/1999/xlink" content-type="arpha" xlink:type="simple">2ECA2BF8-8C0A-56CE-AF09-277ACBE04E15</object-id><label>Figure 11.</label><caption><p><italic><tp:taxon-name><tp:taxon-name-part taxon-name-part-type="genus" reg="Tylototriton">Tylototriton</tp:taxon-name-part> <tp:taxon-name-part taxon-name-part-type="species" reg="sparreboomi">sparreboomi</tp:taxon-name-part></tp:taxon-name></italic> sp. nov. (holotype). In sequence: dorsal view; ventral view; lateral view; and detail of dorsal view of the head. Photographs T. Ziegler.</p></caption><graphic xmlns:xlink="http://www.w3.org/1999/xlink" xlink:href="zookeys-935-121-g011.jpg" position="float" orientation="portrait" xlink:type="simple" id="oo_412607.jpg"><uri content-type="original_file" xlink:type="simple">https://binary.pensoft.net/fig/412607</uri></graphic></fig></tp:treatment-sec><tp:treatment-sec sec-type="distribution" id="SECID0EQRCK"><title>Distribution.</title><p>Known only from the type locality in Lai Chau Province, northern Vietnam (Fig. <xref ref-type="fig" rid="F2">2</xref>).</p></tp:treatment-sec><tp:treatment-sec sec-type="natural history" id="SECID0E1RCK"><title>Natural history.</title><p>Specimens were found in water between 9:00 and 16:30 h in ponds. The surrounding habitat was secondary forest of large, medium and small hardwoods mixed with shrubs and vines. Air temperature at the sites was 23 to 27 °C and relative humidity was 80 to 85%. Based on remote sensing information, the species occurs at sites with an annual mean temperature of 19.3 °C, ranging from 11.6 to 26.1 °C during the year. Annual precipitation is about 1843.7 mm with yearly variations from 9.6 to 421.6 mm. Further bioclimatic information is provided in Table <xref ref-type="table" rid="T6">6</xref>.</p></tp:treatment-sec><tp:treatment-sec><!--Section generated to contain objects referenced in tp:taxon-treatment.--><fig id="F10" position="float" orientation="portrait"><object-id xmlns:xlink="http://www.w3.org/1999/xlink" content-type="doi" xlink:type="simple">10.3897/zookeys.935.37138.figure9</object-id><object-id xmlns:xlink="http://www.w3.org/1999/xlink" content-type="arpha" xlink:type="simple">413AC4AF-3118-5787-92EF-DE9FB049A462</object-id><label>Figure 9.</label><caption><p>Dorsal and ventral views of the new taxa in life. Top: <italic><tp:taxon-name><tp:taxon-name-part taxon-name-part-type="genus" reg="Tylototriton">Tylototriton</tp:taxon-name-part> <tp:taxon-name-part taxon-name-part-type="species" reg="pasmansi">pasmansi</tp:taxon-name-part></tp:taxon-name></italic> sp. nov. (holotype); Center: <italic><tp:taxon-name><tp:taxon-name-part taxon-name-part-type="genus" reg="Tylototriton">Tylototriton</tp:taxon-name-part> <tp:taxon-name-part taxon-name-part-type="species" reg="pasmansi">pasmansi</tp:taxon-name-part> <tp:taxon-name-part taxon-name-part-type="subspecies" reg="obsti">obsti</tp:taxon-name-part></tp:taxon-name></italic> ssp. nov. (holotype); Bottom: <italic><tp:taxon-name><tp:taxon-name-part taxon-name-part-type="genus" reg="Tylototriton">Tylototriton</tp:taxon-name-part> <tp:taxon-name-part taxon-name-part-type="species" reg="sparreboomi">sparreboomi</tp:taxon-name-part></tp:taxon-name></italic> sp. nov. Photographs: C. T. Pham (upper row) and A. V. Pham (central and lower rows).</p></caption><graphic xmlns:xlink="http://www.w3.org/1999/xlink" xlink:href="zookeys-935-121-g009.jpg" position="float" orientation="portrait" xlink:type="simple" id="oo_412605.jpg"><uri content-type="original_file" xlink:type="simple">https://binary.pensoft.net/fig/412605</uri></graphic></fig><table-wrap id="T4" position="float" orientation="portrait"><label>Table 4.</label><caption><p>Morphological measurements between the <italic><tp:taxon-name><tp:taxon-name-part taxon-name-part-type="genus" reg="Tylototriton">Tylototriton</tp:taxon-name-part></tp:taxon-name></italic> males from Son La and Thanh Hoa provinces (taxon 1), from Phu Tho and Hoa Binh provinces (taxon 2), and from Lai Chau Province (taxon 3). Measures as absolute values (in mm) and ratios of characters to snout vent length (% <abbrev xmlns:xlink="http://www.w3.org/1999/xlink" xlink:title="snout-vent length" id="ABBRID0E1JBI" xlink:type="simple">SVL</abbrev>). Values are presented as mean ± standard deviation above minimum and maximum ranges, and for abbreviations see Materials and methods.</p></caption><table id="TID0EFLAK" rules="all"><tbody><tr><th rowspan="2" colspan="1">Character</th><th rowspan="2" colspan="3">
                  <italic>N</italic>
                </th><th rowspan="1" colspan="3">Absolute measures</th><th rowspan="1" colspan="3">Ratios to <abbrev xmlns:xlink="http://www.w3.org/1999/xlink" xlink:title="snout-vent length" id="ABBRID0ETKBI" xlink:type="simple">SVL</abbrev></th></tr><tr><th rowspan="1" colspan="1">taxon 1</th><th rowspan="1" colspan="1">taxon 2</th><th rowspan="1" colspan="1">taxon 3</th><th rowspan="1" colspan="1">taxon 1</th><th rowspan="1" colspan="1">taxon 2</th><th rowspan="1" colspan="1">taxon 3</th></tr><tr><td rowspan="2" colspan="1">
                  <bold><abbrev xmlns:xlink="http://www.w3.org/1999/xlink" xlink:title="snout-vent length" id="ABBRID0EPLBI" xlink:type="simple">SVL</abbrev></bold>
                </td><td rowspan="2" colspan="1">10</td><td rowspan="2" colspan="1">11</td><td rowspan="2" colspan="1">5</td><td rowspan="1" colspan="1">64.98 ± 1.87</td><td rowspan="1" colspan="1">66.59 ± 2.81</td><td rowspan="1" colspan="1">65.14 ± 2.12</td><td rowspan="2" colspan="1"/><td rowspan="2" colspan="1"/><td rowspan="2" colspan="1"/></tr><tr><td rowspan="1" colspan="1">62.00 –67.95</td><td rowspan="1" colspan="1">61.57 –70.69</td><td rowspan="1" colspan="1">63.20–68.71</td></tr><tr><td rowspan="2" colspan="1">
                  <bold><abbrev xmlns:xlink="http://www.w3.org/1999/xlink" xlink:title="maximum head width" id="ABBRID0E5MBI" xlink:type="simple">MHW</abbrev></bold>
                </td><td rowspan="2" colspan="1">10</td><td rowspan="2" colspan="1">11</td><td rowspan="2" colspan="1">5</td><td rowspan="1" colspan="1">17.78 ± 1.11</td><td rowspan="1" colspan="1">16.71 ± 0.64</td><td rowspan="1" colspan="1">17.12 ± 0.43</td><td rowspan="1" colspan="1">27.37 ± 1.67</td><td rowspan="1" colspan="1">25.11 ± 0.81</td><td rowspan="1" colspan="1">26.30 ± 0.86</td></tr><tr><td rowspan="1" colspan="1">16.00 –19.63</td><td rowspan="1" colspan="1">15.66 –17.90</td><td rowspan="1" colspan="1">16.68 –17.60</td><td rowspan="1" colspan="1">24.71 –29.91</td><td rowspan="1" colspan="1">24.11 –26.31</td><td rowspan="1" colspan="1">25.61 –27.75</td></tr><tr><td rowspan="2" colspan="1">
                  <bold><abbrev xmlns:xlink="http://www.w3.org/1999/xlink" xlink:title="head width" id="ABBRID0EWOBI" xlink:type="simple">HW</abbrev></bold>
                </td><td rowspan="2" colspan="1">10</td><td rowspan="2" colspan="1">11</td><td rowspan="2" colspan="1">3</td><td rowspan="1" colspan="1">12.89 ± 0.48</td><td rowspan="1" colspan="1">12.47 ± 0.63</td><td rowspan="1" colspan="1">10.00 ± 0.53</td><td rowspan="1" colspan="1">19.86 ± 0.95</td><td rowspan="1" colspan="1">18.75 ± 0.99</td><td rowspan="1" colspan="1">15.29 ± 1.04</td></tr><tr><td rowspan="1" colspan="1">12.10 –13.70</td><td rowspan="1" colspan="1">10.98 –13.13</td><td rowspan="1" colspan="1">9.56 –10.59</td><td rowspan="1" colspan="1">18.44 –21.29</td><td rowspan="1" colspan="1">16.98 –20.45</td><td rowspan="1" colspan="1">14.34 –16.40</td></tr><tr><td rowspan="2" colspan="1">
                  <bold><abbrev xmlns:xlink="http://www.w3.org/1999/xlink" xlink:title="head length" id="ABBRID0EOQBI" xlink:type="simple">HL</abbrev></bold>
                </td><td rowspan="2" colspan="1">10</td><td rowspan="2" colspan="1">11</td><td rowspan="2" colspan="1">5</td><td rowspan="1" colspan="1">18.67 ± 0.71</td><td rowspan="1" colspan="1">18.79 ± 0.89</td><td rowspan="1" colspan="1">18.71 ± 0.93</td><td rowspan="1" colspan="1">28.75 ± 1.16</td><td rowspan="1" colspan="1">28.23 ± 1.23</td><td rowspan="1" colspan="1">28.72 ± 0.75</td></tr><tr><td rowspan="1" colspan="1">17.24 –19.54</td><td rowspan="1" colspan="1">17.64 –20.39</td><td rowspan="1" colspan="1">17.42 –19.95</td><td rowspan="1" colspan="1">26.63 –30.32</td><td rowspan="1" colspan="1">25.41 –29.80</td><td rowspan="1" colspan="1">27.56 –29.62</td></tr><tr><td rowspan="2" colspan="1">
                  <bold>PL</bold>
                </td><td rowspan="2" colspan="1">10</td><td rowspan="2" colspan="1">5</td><td rowspan="2" colspan="1">5</td><td rowspan="1" colspan="1">9.74 ± 0.80</td><td rowspan="1" colspan="1">9.64 ± 0.58</td><td rowspan="1" colspan="1">10.34 ± 0.43</td><td rowspan="1" colspan="1">14.99 ± 1.31</td><td rowspan="1" colspan="1">14.80 ± 0.46</td><td rowspan="1" colspan="1">15.88 ± 0.79</td></tr><tr><td rowspan="1" colspan="1">8.52 –10.92</td><td rowspan="1" colspan="1">8.79 –10.27</td><td rowspan="1" colspan="1">9.92 –11.02</td><td rowspan="1" colspan="1">13.02 –16.64</td><td rowspan="1" colspan="1">14.28 –15.48</td><td rowspan="1" colspan="1">14.82 –16.92</td></tr><tr><td rowspan="2" colspan="1">
                  <bold><abbrev xmlns:xlink="http://www.w3.org/1999/xlink" xlink:title="parotoid height" id="ABBRID0E2TBI" xlink:type="simple">PH</abbrev></bold>
                </td><td rowspan="2" colspan="1">10</td><td rowspan="2" colspan="1">5</td><td rowspan="2" colspan="1">5</td><td rowspan="1" colspan="1">5.70 ± 0.68</td><td rowspan="1" colspan="1">5.28 ± 0.73</td><td rowspan="1" colspan="1">5.77 ± 0.21</td><td rowspan="1" colspan="1">8.78 ± 1.10</td><td rowspan="1" colspan="1">8.10 ± 0.97</td><td rowspan="1" colspan="1">8.87 ± 0.18</td></tr><tr><td rowspan="1" colspan="1">4.77 –6.98</td><td rowspan="1" colspan="1">4.50 –6.11</td><td rowspan="1" colspan="1">5.58 –6.12</td><td rowspan="1" colspan="1">7.13 –10.81</td><td rowspan="1" colspan="1">7.01 –9.52</td><td rowspan="1" colspan="1">8.64 –9.15</td></tr><tr><td rowspan="2" colspan="1">
                  <bold><abbrev xmlns:xlink="http://www.w3.org/1999/xlink" xlink:title="eye length" id="ABBRID0ETVBI" xlink:type="simple">EL</abbrev></bold>
                </td><td rowspan="2" colspan="1">10</td><td rowspan="2" colspan="1">5</td><td rowspan="2" colspan="1">5</td><td rowspan="1" colspan="1">3.14 ± 0.24</td><td rowspan="1" colspan="1">3.24 ± 0.12</td><td rowspan="1" colspan="1">3.26 ± 0.23</td><td rowspan="1" colspan="1">4.84 ± 0.41</td><td rowspan="1" colspan="1">4.99 ± 0.32</td><td rowspan="1" colspan="1">5.01 ± 0.31</td></tr><tr><td rowspan="1" colspan="1">2.60 –3.40</td><td rowspan="1" colspan="1">3.06 –3.40</td><td rowspan="1" colspan="1">3.02 –3.49</td><td rowspan="1" colspan="1">3.89 –5.24</td><td rowspan="1" colspan="1">4.54 –5.31</td><td rowspan="1" colspan="1">4.68 –5.45</td></tr><tr><td rowspan="2" colspan="1">
                  <bold><abbrev xmlns:xlink="http://www.w3.org/1999/xlink" xlink:title="eye-narial distance" id="ABBRID0ELXBI" xlink:type="simple">EN</abbrev></bold>
                </td><td rowspan="2" colspan="1">10</td><td rowspan="2" colspan="1">11</td><td rowspan="2" colspan="1">5</td><td rowspan="1" colspan="1">4.00 ± 0.41</td><td rowspan="1" colspan="1">3.66 ± 0.25</td><td rowspan="1" colspan="1">4.40 ± 0.46</td><td rowspan="1" colspan="1">6.16 ± 0.68</td><td rowspan="1" colspan="1">5.50 ± 0.37</td><td rowspan="1" colspan="1">6.77 ± 0.78</td></tr><tr><td rowspan="1" colspan="1">3.43 –4.75</td><td rowspan="1" colspan="1">3.24 –4.11</td><td rowspan="1" colspan="1">3.74 –5.05</td><td rowspan="1" colspan="1">5.23 –7.19</td><td rowspan="1" colspan="1">4.75 –6.03</td><td rowspan="1" colspan="1">5.74 –7.88</td></tr><tr><td rowspan="2" colspan="1">
                  <bold>IN</bold>
                </td><td rowspan="2" colspan="1">10</td><td rowspan="2" colspan="1">11</td><td rowspan="2" colspan="1">5</td><td rowspan="1" colspan="1">5.16 ± 0.60</td><td rowspan="1" colspan="1">5.71 ± 0.40</td><td rowspan="1" colspan="1">5.67 ± 0.54</td><td rowspan="1" colspan="1">7.94 ± 0.85</td><td rowspan="1" colspan="1">8.58 ± 0.57</td><td rowspan="1" colspan="1">8.70 ± 0.63</td></tr><tr><td rowspan="1" colspan="1">4.03 –5.97</td><td rowspan="1" colspan="1">5.17 –6.43</td><td rowspan="1" colspan="1">5.01 –6.26</td><td rowspan="1" colspan="1">6.13 –9.18</td><td rowspan="1" colspan="1">7.79 –9.88</td><td rowspan="1" colspan="1">7.93 –9.35</td></tr><tr><td rowspan="2" colspan="1">
                  <bold><abbrev xmlns:xlink="http://www.w3.org/1999/xlink" xlink:title="inter-eye distance" id="ABBRID0EY1BI" xlink:type="simple">IE</abbrev></bold>
                </td><td rowspan="2" colspan="1">10</td><td rowspan="2" colspan="1">5</td><td rowspan="2" colspan="1">5</td><td rowspan="1" colspan="1">8.56 ± 0.17</td><td rowspan="1" colspan="1">8.61 ± 0.48</td><td rowspan="1" colspan="1">8.78 ± 0.56</td><td rowspan="1" colspan="1">13.18 ± 0.37</td><td rowspan="1" colspan="1">13.22 ± 0.45</td><td rowspan="1" colspan="1">13.48 ± 0.73</td></tr><tr><td rowspan="1" colspan="1">8.24 –8.82</td><td rowspan="1" colspan="1">8.11 –9.17</td><td rowspan="1" colspan="1">8.00 –9.50</td><td rowspan="1" colspan="1">12.53 –13.67</td><td rowspan="1" colspan="1">12.64 –13.85</td><td rowspan="1" colspan="1">12.66 –14.58</td></tr><tr><td rowspan="2" colspan="1">
                  <bold><abbrev xmlns:xlink="http://www.w3.org/1999/xlink" xlink:title="lower jaw length" id="ABBRID0EQ3BI" xlink:type="simple">LJL</abbrev></bold>
                </td><td rowspan="2" colspan="1">10</td><td rowspan="2" colspan="1">11</td><td rowspan="2" colspan="1">3</td><td rowspan="1" colspan="1">11.20 ± 0.61</td><td rowspan="1" colspan="1">12.59 ± 1.76</td><td rowspan="1" colspan="1">10.66 ± 0.62</td><td rowspan="1" colspan="1">17.25 ± 1.05</td><td rowspan="1" colspan="1">18.88 ± 2.30</td><td rowspan="1" colspan="1">16.29 ± 0.98</td></tr><tr><td rowspan="1" colspan="1">10.20 –12.11</td><td rowspan="1" colspan="1">10.05 –14.73</td><td rowspan="1" colspan="1">10.00 –11.24</td><td rowspan="1" colspan="1">15.54 –18.88</td><td rowspan="1" colspan="1">14.22 –21.33</td><td rowspan="1" colspan="1">15.63 –17.41</td></tr><tr><td rowspan="2" colspan="1">
                  <bold><abbrev xmlns:xlink="http://www.w3.org/1999/xlink" xlink:title="maximum upper eyelid length" id="ABBRID0EI5BI" xlink:type="simple">UEL</abbrev></bold>
                </td><td rowspan="2" colspan="1">10</td><td rowspan="2" colspan="1">5</td><td rowspan="2" colspan="1">3</td><td rowspan="1" colspan="1">4.59 ± 0.36</td><td rowspan="1" colspan="1">4.42 ± 0.33</td><td rowspan="1" colspan="1">4.80 ± 0.15</td><td rowspan="1" colspan="1">7.07 ± 0.65</td><td rowspan="1" colspan="1">6.79 ± 0.64</td><td rowspan="1" colspan="1">7.35 ± 0.49</td></tr><tr><td rowspan="1" colspan="1">4.00 –5.07</td><td rowspan="1" colspan="1">3.92 –4.83</td><td rowspan="1" colspan="1">4.70 –4.97</td><td rowspan="1" colspan="1">5.98 –7.95</td><td rowspan="1" colspan="1">6.11 –7.42</td><td rowspan="1" colspan="1">6.90–7.86</td></tr><tr><td rowspan="2" colspan="1">
                  <bold><abbrev xmlns:xlink="http://www.w3.org/1999/xlink" xlink:title="humerus length" id="ABBRID0EAACI" xlink:type="simple">HUM</abbrev></bold>
                </td><td rowspan="2" colspan="1">10</td><td rowspan="2" colspan="1">11</td><td rowspan="2" colspan="1">5</td><td rowspan="1" colspan="1">7.86 ± 0.40</td><td rowspan="1" colspan="1">7.98 ± 0.99</td><td rowspan="1" colspan="1">9.03 ± 0.98</td><td rowspan="1" colspan="1">12.11 ± 0.74</td><td rowspan="1" colspan="1">11.96 ± 1.15</td><td rowspan="1" colspan="1">13.89 ± 1.69</td></tr><tr><td rowspan="1" colspan="1">7.15 –8.61</td><td rowspan="1" colspan="1">5.97 –9.22</td><td rowspan="1" colspan="1">7.81 –10.47</td><td rowspan="1" colspan="1">11.04 –13.89</td><td rowspan="1" colspan="1">9.30 –13.54</td><td rowspan="1" colspan="1">11.99–16.57</td></tr><tr><td rowspan="2" colspan="1">
                  <bold><abbrev xmlns:xlink="http://www.w3.org/1999/xlink" xlink:title="radius length" id="ABBRID0EYBCI" xlink:type="simple">RAD</abbrev></bold>
                </td><td rowspan="2" colspan="1">10</td><td rowspan="2" colspan="1">11</td><td rowspan="2" colspan="1">5</td><td rowspan="1" colspan="1">14.01 ± 0.61</td><td rowspan="1" colspan="1">14.46 ± 1.13</td><td rowspan="1" colspan="1">14.20 ± 1.12</td><td rowspan="1" colspan="1">21.56 ± 0.72</td><td rowspan="1" colspan="1">21.72 ± 1.52</td><td rowspan="1" colspan="1">21.78 ± 1.21</td></tr><tr><td rowspan="1" colspan="1">13.21 –14.96</td><td rowspan="1" colspan="1">12.50 –15.96</td><td rowspan="1" colspan="1">12.71 –15.86</td><td rowspan="1" colspan="1">20.08 –22.42</td><td rowspan="1" colspan="1">18.80 –23.60</td><td rowspan="1" colspan="1">19.84–23.08</td></tr><tr><td rowspan="2" colspan="1">
                  <bold><abbrev xmlns:xlink="http://www.w3.org/1999/xlink" xlink:title="femur length" id="ABBRID0EQDCI" xlink:type="simple">FEM</abbrev></bold>
                </td><td rowspan="2" colspan="1">10</td><td rowspan="2" colspan="1">11</td><td rowspan="2" colspan="1">4</td><td rowspan="1" colspan="1">7.14 ± 0.39</td><td rowspan="1" colspan="1">8.40 ± 0.81</td><td rowspan="1" colspan="1">8.17 ± 0.79</td><td rowspan="1" colspan="1">10.99 ± 0.67</td><td rowspan="1" colspan="1">12.59 ± 0.78</td><td rowspan="1" colspan="1">12.44 ± 0.99</td></tr><tr><td rowspan="1" colspan="1">6.31 –7.54</td><td rowspan="1" colspan="1">7.08 –9.59</td><td rowspan="1" colspan="1">7.46 –8.93</td><td rowspan="1" colspan="1">9.67 –11.83</td><td rowspan="1" colspan="1">11.50 –13.97</td><td rowspan="1" colspan="1">11.65–13.71</td></tr><tr><td rowspan="2" colspan="1">
                  <bold><abbrev xmlns:xlink="http://www.w3.org/1999/xlink" xlink:title="tibia length" id="ABBRID0EIFCI" xlink:type="simple">TIB</abbrev></bold>
                </td><td rowspan="2" colspan="1">10</td><td rowspan="2" colspan="1">11</td><td rowspan="2" colspan="1">4</td><td rowspan="1" colspan="1">14.57 ± 0.60</td><td rowspan="1" colspan="1">15.78 ± 1.77</td><td rowspan="1" colspan="1">15.29 ± 0.82</td><td rowspan="1" colspan="1">22.41 ± 0.61</td><td rowspan="1" colspan="1">23.69 ± 2.35</td><td rowspan="1" colspan="1">23.30 ± 0.86</td></tr><tr><td rowspan="1" colspan="1">13.73 –15.75</td><td rowspan="1" colspan="1">13.14 –17.91</td><td rowspan="1" colspan="1">14.25 –16.03</td><td rowspan="1" colspan="1">21.27 –23.19</td><td rowspan="1" colspan="1">18.59 –26.67</td><td rowspan="1" colspan="1">22.24–24.34</td></tr><tr><td rowspan="2" colspan="1">
                  <bold>FORE</bold>
                </td><td rowspan="2" colspan="1">10</td><td rowspan="2" colspan="1">11</td><td rowspan="2" colspan="1">5</td><td rowspan="1" colspan="1">21.87 ± 0.62</td><td rowspan="1" colspan="1">22.44 ± 1.86</td><td rowspan="1" colspan="1">23.23 ± 1.54</td><td rowspan="1" colspan="1">33.67 ± 0.89</td><td rowspan="1" colspan="1">33.68 ± 2.11</td><td rowspan="1" colspan="1">35.67 ± 2.13</td></tr><tr><td rowspan="1" colspan="1">21.11 –23.08</td><td rowspan="1" colspan="1">19.48 –25.18</td><td rowspan="1" colspan="1">21.75 –25.13</td><td rowspan="1" colspan="1">32.43 –35.35</td><td rowspan="1" colspan="1">30.36 –36.97</td><td rowspan="1" colspan="1">33.88–38.94</td></tr><tr><td rowspan="2" colspan="1">
                  <bold>HIND</bold>
                </td><td rowspan="2" colspan="1">10</td><td rowspan="2" colspan="1">11</td><td rowspan="2" colspan="1">4</td><td rowspan="1" colspan="1">21.70 ± 0.78</td><td rowspan="1" colspan="1">24.18 ± 2.41</td><td rowspan="1" colspan="1">23.46 ± 1.58</td><td rowspan="1" colspan="1">33.40 ± 0.99</td><td rowspan="1" colspan="1">36.28 ± 2.89</td><td rowspan="1" colspan="1">35.74 ± 1.78</td></tr><tr><td rowspan="1" colspan="1">20.34 –22.80</td><td rowspan="1" colspan="1">21.14 –27.06</td><td rowspan="1" colspan="1">21.71 –24.80</td><td rowspan="1" colspan="1">31.51 –34.96</td><td rowspan="1" colspan="1">30.98 –39.90</td><td rowspan="1" colspan="1">33.89–38.05</td></tr><tr><td rowspan="2" colspan="1">
                  <bold>HIND/FORE</bold>
                </td><td rowspan="2" colspan="1">10</td><td rowspan="2" colspan="1">11</td><td rowspan="2" colspan="1">4</td><td rowspan="1" colspan="1">0.99 ± 0.03</td><td rowspan="1" colspan="1">1.08 ± 0.05</td><td rowspan="1" colspan="1">1.03 ± 0.06</td><td rowspan="1" colspan="1">1.53 ± 0.06</td><td rowspan="1" colspan="1">1.62 ± 0.09</td><td rowspan="1" colspan="1">1.57 ± 0.12</td></tr><tr><td rowspan="1" colspan="1">0.95 –1.03</td><td rowspan="1" colspan="1">0.99 –1.15</td><td rowspan="1" colspan="1">0.99 –1.12</td><td rowspan="1" colspan="1">1.44 –1.65</td><td rowspan="1" colspan="1">1.40 –1.71</td><td rowspan="1" colspan="1">1.44–1.72</td></tr><tr><td rowspan="2" colspan="1">
                  <bold><abbrev xmlns:xlink="http://www.w3.org/1999/xlink" xlink:title="radius length" id="ABBRID0E6LCI" xlink:type="simple">RAD</abbrev>/<abbrev xmlns:xlink="http://www.w3.org/1999/xlink" xlink:title="humerus length" id="ABBRID0EDMCI" xlink:type="simple">HUM</abbrev></bold>
                </td><td rowspan="2" colspan="1">10</td><td rowspan="2" colspan="1">11</td><td rowspan="2" colspan="1">5</td><td rowspan="1" colspan="1">1.79 ± 0.13</td><td rowspan="1" colspan="1">1.34 ± 0.54</td><td rowspan="1" colspan="1">1.59 ± 0.20</td><td rowspan="1" colspan="1">2.75 ± 0.20</td><td rowspan="1" colspan="1">2.03 ± 0.89</td><td rowspan="1" colspan="1">2.43 ± 0.27</td></tr><tr><td rowspan="1" colspan="1">1.55 –2.02</td><td rowspan="1" colspan="1">0.86 –2.26</td><td rowspan="1" colspan="1">1.35 –1.83</td><td rowspan="1" colspan="1">2.47 –3.12</td><td rowspan="1" colspan="1">1.26 –3.53</td><td rowspan="1" colspan="1">2.14–2.80</td></tr><tr><td rowspan="2" colspan="1">
                  <bold><abbrev xmlns:xlink="http://www.w3.org/1999/xlink" xlink:title="tibia length" id="ABBRID0E2NCI" xlink:type="simple">TIB</abbrev>/<abbrev xmlns:xlink="http://www.w3.org/1999/xlink" xlink:title="femur length" id="ABBRID0E6NCI" xlink:type="simple">FEM</abbrev></bold>
                </td><td rowspan="2" colspan="1">10</td><td rowspan="2" colspan="1">11</td><td rowspan="2" colspan="1">4</td><td rowspan="1" colspan="1">2.05 ± 0.13</td><td rowspan="1" colspan="1">1.88 ± 0.15</td><td rowspan="1" colspan="1">1.88 ± 0.10</td><td rowspan="1" colspan="1">3.15 ± 0.18</td><td rowspan="1" colspan="1">2.83 ± 0.30</td><td rowspan="1" colspan="1">2.87 ± 0.21</td></tr><tr><td rowspan="1" colspan="1">1.91 –2.32</td><td rowspan="1" colspan="1">1.50 –2.09</td><td rowspan="1" colspan="1">1.78 –2.00</td><td rowspan="1" colspan="1">2.90 –3.56</td><td rowspan="1" colspan="1">2.12 –3.40</td><td rowspan="1" colspan="1">2.66–3.10</td></tr><tr><td rowspan="2" colspan="1">
                  <bold><abbrev xmlns:xlink="http://www.w3.org/1999/xlink" xlink:title="tail length" id="ABBRID0EXPCI" xlink:type="simple">TL</abbrev></bold>
                </td><td rowspan="2" colspan="1">10</td><td rowspan="2" colspan="1">11</td><td rowspan="2" colspan="1">4</td><td rowspan="1" colspan="1">54.94 ± 3.02</td><td rowspan="1" colspan="1">57.96 ± 4.12</td><td rowspan="1" colspan="1">55.97 ± 2.81</td><td rowspan="1" colspan="1">84.61 ± 5.20</td><td rowspan="1" colspan="1">87.06 ± 5.25</td><td rowspan="1" colspan="1">85.92 ± 2.47</td></tr><tr><td rowspan="1" colspan="1">50.47 –60.71</td><td rowspan="1" colspan="1">53.64 –64.13</td><td rowspan="1" colspan="1">53.16 –59.70</td><td rowspan="1" colspan="1">77.37 –93.13</td><td rowspan="1" colspan="1">76.88 –94.16</td><td rowspan="1" colspan="1">82.34–88.00</td></tr><tr><td rowspan="2" colspan="1">
                  <bold><abbrev xmlns:xlink="http://www.w3.org/1999/xlink" xlink:title="tail height" id="ABBRID0EPRCI" xlink:type="simple">TH</abbrev></bold>
                </td><td rowspan="2" colspan="1">9</td><td rowspan="2" colspan="1">10</td><td rowspan="2" colspan="1">5</td><td rowspan="1" colspan="1">8.06 ± 1.67</td><td rowspan="1" colspan="1">7.87 ± 0.71</td><td rowspan="1" colspan="1">8.00 ± 0.64</td><td rowspan="1" colspan="1">12.43 ± 2.46</td><td rowspan="1" colspan="1">11.79 ± 1.14</td><td rowspan="1" colspan="1">12.28 ± 0.90</td></tr><tr><td rowspan="1" colspan="1">6.13 –11.34</td><td rowspan="1" colspan="1">6.69 –8.83</td><td rowspan="1" colspan="1">7.03 –8.57</td><td rowspan="1" colspan="1">9.47 –17.28</td><td rowspan="1" colspan="1">9.82 –13.76</td><td rowspan="1" colspan="1">10.97–13.10</td></tr><tr><td rowspan="2" colspan="1">
                  <bold><abbrev xmlns:xlink="http://www.w3.org/1999/xlink" xlink:title="tail length" id="ABBRID0EHTCI" xlink:type="simple">TL</abbrev>/<abbrev xmlns:xlink="http://www.w3.org/1999/xlink" xlink:title="tail height" id="ABBRID0ELTCI" xlink:type="simple">TH</abbrev></bold>
                </td><td rowspan="2" colspan="1">9</td><td rowspan="2" colspan="1">10</td><td rowspan="2" colspan="1">4</td><td rowspan="1" colspan="1">7.06 ± 1.35</td><td rowspan="1" colspan="1">7.49 ± 1.04</td><td rowspan="1" colspan="1">6.97 ± 0.75</td><td rowspan="1" colspan="1">10.93 ± 2.22</td><td rowspan="1" colspan="1">11.22 ± 1.51</td><td rowspan="1" colspan="1">10.72 ± 1.23</td></tr><tr><td rowspan="1" colspan="1">4.80 –8.82</td><td rowspan="1" colspan="1">6.21 –9.59</td><td rowspan="1" colspan="1">6.31 –8.02</td><td rowspan="1" colspan="1">7.31 –13.62</td><td rowspan="1" colspan="1">8.79 –14.07</td><td rowspan="1" colspan="1">9.78–12.52</td></tr><tr><td rowspan="2" colspan="1">
                  <bold><abbrev xmlns:xlink="http://www.w3.org/1999/xlink" xlink:title="cloaca length" id="ABBRID0EDVCI" xlink:type="simple">ClL</abbrev></bold>
                </td><td rowspan="2" colspan="1">10</td><td rowspan="2" colspan="1">5</td><td rowspan="2" colspan="1">4</td><td rowspan="1" colspan="1">8.98 ± 0.96</td><td rowspan="1" colspan="1">9.41 ± 1.70</td><td rowspan="1" colspan="1">8.34 ± 0.93</td><td rowspan="1" colspan="1">13.82 ± 1.43</td><td rowspan="1" colspan="1">14.39 ± 1.91</td><td rowspan="1" colspan="1">12.78 ± 0.98</td></tr><tr><td rowspan="1" colspan="1">8.02 –10.96</td><td rowspan="1" colspan="1">8.13 –12.12</td><td rowspan="1" colspan="1">7.54 –9.66</td><td rowspan="1" colspan="1">12.39 –16.98</td><td rowspan="1" colspan="1">12.67 –17.15</td><td rowspan="1" colspan="1">11.68–14.06</td></tr><tr><td rowspan="2" colspan="1">
                  <bold>ClW</bold>
                </td><td rowspan="2" colspan="1">10</td><td rowspan="2" colspan="1">5</td><td rowspan="2" colspan="1">0</td><td rowspan="1" colspan="1">5.06 ± 0.67</td><td rowspan="1" colspan="1">4.63 ± 0.66</td><td rowspan="1" colspan="1"/><td rowspan="1" colspan="1">7.79 ± 1.03</td><td rowspan="1" colspan="1">7.08 ± 0.61</td><td rowspan="1" colspan="1"/></tr><tr><td rowspan="1" colspan="1">4.16 –5.91</td><td rowspan="1" colspan="1">4.09 –5.77</td><td rowspan="1" colspan="1"/><td rowspan="1" colspan="1">6.38 –9.06</td><td rowspan="1" colspan="1">6.64 –8.16</td><td rowspan="1" colspan="1"/></tr><tr><td rowspan="2" colspan="1">
                  <bold><abbrev xmlns:xlink="http://www.w3.org/1999/xlink" xlink:title="width of vertebral cord" id="ABBRID0EQYCI" xlink:type="simple">WVr</abbrev></bold>
                </td><td rowspan="2" colspan="1">10</td><td rowspan="2" colspan="1">10</td><td rowspan="2" colspan="1">5</td><td rowspan="1" colspan="1">1.99 ± 0.23</td><td rowspan="1" colspan="1">1.93 ± 0.27</td><td rowspan="1" colspan="1">2.30 ± 0.17</td><td rowspan="1" colspan="1">3.06 ± 0.37</td><td rowspan="1" colspan="1">2.90 ± 0.37</td><td rowspan="1" colspan="1">3.53 ± 0.25</td></tr><tr><td rowspan="1" colspan="1">1.58 –2.30</td><td rowspan="1" colspan="1">1.43 –2.37</td><td rowspan="1" colspan="1">2.10 –2.52</td><td rowspan="1" colspan="1">2.44 –3.53</td><td rowspan="1" colspan="1">2.23 –3.43</td><td rowspan="1" colspan="1">3.32–3.90</td></tr><tr><td rowspan="2" colspan="1">
                  <bold><abbrev xmlns:xlink="http://www.w3.org/1999/xlink" xlink:title="length of the 5th anterior dorsal nodule" id="ABBRID0EI1CI" xlink:type="simple">L5N</abbrev></bold>
                </td><td rowspan="2" colspan="1">10</td><td rowspan="2" colspan="1">11</td><td rowspan="2" colspan="1">5</td><td rowspan="1" colspan="1">1.73 ± 0.26</td><td rowspan="1" colspan="1">1.93 ± 0.24</td><td rowspan="1" colspan="1">2.17 ± 0.63</td><td rowspan="1" colspan="1">2.67 ± 0.39</td><td rowspan="1" colspan="1">2.91 ± 0.41</td><td rowspan="1" colspan="1">3.31 ± 0.87</td></tr><tr><td rowspan="1" colspan="1">1.41 –2.12</td><td rowspan="1" colspan="1">1.39 –2.31</td><td rowspan="1" colspan="1">1.44 –3.04</td><td rowspan="1" colspan="1">2.12 –3.21</td><td rowspan="1" colspan="1">2.02 –3.60</td><td rowspan="1" colspan="1">2.25–4.42</td></tr><tr><td rowspan="2" colspan="1">
                  <bold><abbrev xmlns:xlink="http://www.w3.org/1999/xlink" xlink:title="axilla to groin" id="ABBRID0EA3CI" xlink:type="simple">AG</abbrev></bold>
                </td><td rowspan="2" colspan="1">10</td><td rowspan="2" colspan="1">5</td><td rowspan="2" colspan="1">5</td><td rowspan="1" colspan="1">30.28 ± 2.41</td><td rowspan="1" colspan="1">30.26 ± 4.05</td><td rowspan="1" colspan="1">30.56 ± 1.80</td><td rowspan="1" colspan="1">46.59 ± 3.42</td><td rowspan="1" colspan="1">46.31 ± 3.91</td><td rowspan="1" colspan="1">46.92 ± 2.47</td></tr><tr><td rowspan="1" colspan="1">26.26 –35.45</td><td rowspan="1" colspan="1">27.36 –37.20</td><td rowspan="1" colspan="1">27.97 –32.66</td><td rowspan="1" colspan="1">40.68 –54.01</td><td rowspan="1" colspan="1">42.64 –52.62</td><td rowspan="1" colspan="1">44.26–50.13</td></tr><tr><td rowspan="2" colspan="1">
                  <bold><abbrev xmlns:xlink="http://www.w3.org/1999/xlink" xlink:title="trunk length" id="ABBRID0EY4CI" xlink:type="simple">TkL</abbrev></bold>
                </td><td rowspan="2" colspan="1">10</td><td rowspan="2" colspan="1">10</td><td rowspan="2" colspan="1">3</td><td rowspan="1" colspan="1">45.66 ± 2.43</td><td rowspan="1" colspan="1">45.81 ± 2.16</td><td rowspan="1" colspan="1">43.31 ± 1.58</td><td rowspan="1" colspan="1">70.28 ± 3.41</td><td rowspan="1" colspan="1">68.78 ± 1.24</td><td rowspan="1" colspan="1">66.22 ± 3.86</td></tr><tr><td rowspan="1" colspan="1">41.48 –50.25</td><td rowspan="1" colspan="1">42.19 –50.20</td><td rowspan="1" colspan="1">42.10 –45.10</td><td rowspan="1" colspan="1">64.26 –76.57</td><td rowspan="1" colspan="1">67.35 –71.01</td><td rowspan="1" colspan="1">62.17–69.86</td></tr></tbody></table></table-wrap><fig id="F2" position="float" orientation="portrait"><object-id xmlns:xlink="http://www.w3.org/1999/xlink" content-type="doi" xlink:type="simple">10.3897/zookeys.935.37138.figure2</object-id><object-id xmlns:xlink="http://www.w3.org/1999/xlink" content-type="arpha" xlink:type="simple">40D4AE26-AF0E-54CC-B6AA-8C2A3DD0828B</object-id><label>Figure 2.</label><caption><p>Distribution map of the new populations of <italic><tp:taxon-name><tp:taxon-name-part taxon-name-part-type="genus" reg="Tylototriton">Tylototriton</tp:taxon-name-part></tp:taxon-name></italic> from North Vietnam, based on the following symbols: <bold>square</bold> (taxon 3, this study) the population from Sin Ho District, Lai Chau Province; <bold>diamond</bold> (taxon 1, this study) the upper one identifies the population from Van Ho District, Son La Province, and the lower one identifies the population from Thuong Xuan District, Thanh Hoa Province; <bold>triangle</bold> (taxon 2, this study) the upper one identifies the population from Tan Son District, Phu Tho Province, the middle one identifies the population from Da Bac District, Hoa Binh Province, and the lower one identifies the population from Lac Son District, Hoa Binh Province. The two populations identified by the <bold>circles</bold> represent <italic><tp:taxon-name><tp:taxon-name-part taxon-name-part-type="genus" reg="Tylototriton">T.</tp:taxon-name-part> <tp:taxon-name-part taxon-name-part-type="species" reg="asperrimus">asperrimus</tp:taxon-name-part></tp:taxon-name></italic> sensu stricto from China. High resolution remote sensing land cover information was extracted from “GLAD-UMD and SERVIR-Mekong, Natural annual tree canopy structure and surface water dynamics products, 2017” (lower left panel). Bioclimatic variables (right side) were extracted from remote sensing data provided by <xref ref-type="bibr" rid="B5">Deblauwe et al. (2016)</xref>.</p></caption><graphic xmlns:xlink="http://www.w3.org/1999/xlink" xlink:href="zookeys-935-121-g002.jpg" position="float" orientation="portrait" xlink:type="simple" id="oo_412499.jpg"><uri content-type="original_file" xlink:type="simple">https://binary.pensoft.net/fig/412499</uri></graphic></fig><table-wrap id="T6" position="float" orientation="portrait"><label>Table 6.</label><caption><p>Bioclimatic conditions at the species records. Abbreviations: Annual Mean Temperature BIO1, Mean Diurnal Range BIO2, Isothermality BIO3, Temperature Seasonality BIO4, Max Temperature of Warmest Month BIO5, Min Temperature of Coldest Month BIO6, Temperature Annual Range BIO7, Mean Temperature of Wettest Quarter BIO8, Mean Temperature of Driest Quarter BIO9, Mean Temperature of Warmest Quarter BIO10, Mean Temperature of Coldest Quarter BIO11, Annual Precipitation BIO12, Precipitation of Wettest Month BIO13, Precipitation of Driest Month BIO14, Precipitation Seasonality BIO15, Precipitation of Wettest Quarter BIO16, Precipitation of Driest Quarter BIO17, Precipitation of Warmest Quarter BIO18, and Precipitation of Coldest Quarter BIO19.</p></caption><table id="TID0E6KDK" rules="all"><tbody><tr><th rowspan="1" colspan="1">Variables</th><th rowspan="1" colspan="1">Unit</th><th rowspan="1" colspan="1">taxon 1</th><th rowspan="1" colspan="1">taxon 1</th><th rowspan="1" colspan="1">taxon 2</th><th rowspan="1" colspan="1">taxon 2</th><th rowspan="1" colspan="1">taxon 3</th><th rowspan="1" colspan="1">
                  <italic><tp:taxon-name><tp:taxon-name-part taxon-name-part-type="genus" reg="Tylototriton">T.</tp:taxon-name-part> <tp:taxon-name-part taxon-name-part-type="species" reg="asperrimus">asperrimus</tp:taxon-name-part></tp:taxon-name></italic>
                </th><th rowspan="1" colspan="1">
                  <italic><tp:taxon-name><tp:taxon-name-part taxon-name-part-type="genus" reg="Tylototriton">T.</tp:taxon-name-part> <tp:taxon-name-part taxon-name-part-type="species" reg="asperrimus">asperrimus</tp:taxon-name-part></tp:taxon-name></italic>
                </th></tr><tr><td rowspan="1" colspan="1">BIO1</td><td rowspan="1" colspan="1">°C</td><td rowspan="1" colspan="1">20.7</td><td rowspan="1" colspan="1">20.4</td><td rowspan="1" colspan="1">20.4</td><td rowspan="1" colspan="1">19.9</td><td rowspan="1" colspan="1">19.3</td><td rowspan="1" colspan="1">16.8</td><td rowspan="1" colspan="1">16.9</td></tr><tr><td rowspan="1" colspan="1">BIO2</td><td rowspan="1" colspan="1">°C</td><td rowspan="1" colspan="1">5.3</td><td rowspan="1" colspan="1">5.5</td><td rowspan="1" colspan="1">6.1</td><td rowspan="1" colspan="1">6.0</td><td rowspan="1" colspan="1">6.6</td><td rowspan="1" colspan="1">7.4</td><td rowspan="1" colspan="1">5.9</td></tr><tr><td rowspan="1" colspan="1">BIO3</td><td rowspan="1" colspan="1">°C</td><td rowspan="1" colspan="1">37.4</td><td rowspan="1" colspan="1">38.1</td><td rowspan="1" colspan="1">39.7</td><td rowspan="1" colspan="1">42.0</td><td rowspan="1" colspan="1">45.7</td><td rowspan="1" colspan="1">32.0</td><td rowspan="1" colspan="1">32.5</td></tr><tr><td rowspan="1" colspan="1">BIO4</td><td rowspan="1" colspan="1">°C</td><td rowspan="1" colspan="1">1.0</td><td rowspan="1" colspan="1">1.0</td><td rowspan="1" colspan="1">1.0</td><td rowspan="1" colspan="1">0.9</td><td rowspan="1" colspan="1">0.8</td><td rowspan="1" colspan="1">2.0</td><td rowspan="1" colspan="1">1.5</td></tr><tr><td rowspan="1" colspan="1">BIO5</td><td rowspan="1" colspan="1">°C</td><td rowspan="1" colspan="1">26.3</td><td rowspan="1" colspan="1">26.1</td><td rowspan="1" colspan="1">27.1</td><td rowspan="1" colspan="1">26.1</td><td rowspan="1" colspan="1">26.1</td><td rowspan="1" colspan="1">26.0</td><td rowspan="1" colspan="1">23.9</td></tr><tr><td rowspan="1" colspan="1">BIO6</td><td rowspan="1" colspan="1">°C</td><td rowspan="1" colspan="1">12.1</td><td rowspan="1" colspan="1">11.5</td><td rowspan="1" colspan="1">11.7</td><td rowspan="1" colspan="1">11.7</td><td rowspan="1" colspan="1">11.6</td><td rowspan="1" colspan="1">3.0</td><td rowspan="1" colspan="1">5.7</td></tr><tr><td rowspan="1" colspan="1">BIO7</td><td rowspan="1" colspan="1">°C</td><td rowspan="1" colspan="1">14.2</td><td rowspan="1" colspan="1">14.6</td><td rowspan="1" colspan="1">15.4</td><td rowspan="1" colspan="1">14.4</td><td rowspan="1" colspan="1">14.5</td><td rowspan="1" colspan="1">23.0</td><td rowspan="1" colspan="1">18.2</td></tr><tr><td rowspan="1" colspan="1">BIO8</td><td rowspan="1" colspan="1">°C</td><td rowspan="1" colspan="1">23.6</td><td rowspan="1" colspan="1">23.0</td><td rowspan="1" colspan="1">22.8</td><td rowspan="1" colspan="1">22.2</td><td rowspan="1" colspan="1">20.4</td><td rowspan="1" colspan="1">22.1</td><td rowspan="1" colspan="1">20.9</td></tr><tr><td rowspan="1" colspan="1">BIO9</td><td rowspan="1" colspan="1">°C</td><td rowspan="1" colspan="1">16.6</td><td rowspan="1" colspan="1">16.3</td><td rowspan="1" colspan="1">16.5</td><td rowspan="1" colspan="1">16.0</td><td rowspan="1" colspan="1">15.9</td><td rowspan="1" colspan="1">9.5</td><td rowspan="1" colspan="1">10.8</td></tr><tr><td rowspan="1" colspan="1">BIO10</td><td rowspan="1" colspan="1">°C</td><td rowspan="1" colspan="1">23.5</td><td rowspan="1" colspan="1">23.2</td><td rowspan="1" colspan="1">22.3</td><td rowspan="1" colspan="1">22.4</td><td rowspan="1" colspan="1">21.4</td><td rowspan="1" colspan="1">22.7</td><td rowspan="1" colspan="1">21.2</td></tr><tr><td rowspan="1" colspan="1">BIO11</td><td rowspan="1" colspan="1">°C</td><td rowspan="1" colspan="1">16.6</td><td rowspan="1" colspan="1">16.3</td><td rowspan="1" colspan="1">16.3</td><td rowspan="1" colspan="1">16.0</td><td rowspan="1" colspan="1">15.9</td><td rowspan="1" colspan="1">8.5</td><td rowspan="1" colspan="1">10.8</td></tr><tr><td rowspan="1" colspan="1">BIO12</td><td rowspan="1" colspan="1">mm</td><td rowspan="1" colspan="1">1884.2</td><td rowspan="1" colspan="1">1624.6</td><td rowspan="1" colspan="1">1648.3</td><td rowspan="1" colspan="1">1603.5</td><td rowspan="1" colspan="1">1843.7</td><td rowspan="1" colspan="1">1703.7</td><td rowspan="1" colspan="1">1558.2</td></tr><tr><td rowspan="1" colspan="1">BIO13</td><td rowspan="1" colspan="1">mm</td><td rowspan="1" colspan="1">379.8</td><td rowspan="1" colspan="1">351.2</td><td rowspan="1" colspan="1">324.4</td><td rowspan="1" colspan="1">373.0</td><td rowspan="1" colspan="1">421.6</td><td rowspan="1" colspan="1">316.5</td><td rowspan="1" colspan="1">335.5</td></tr><tr><td rowspan="1" colspan="1">BIO14</td><td rowspan="1" colspan="1">mm</td><td rowspan="1" colspan="1">7.3</td><td rowspan="1" colspan="1">8.2</td><td rowspan="1" colspan="1">4.3</td><td rowspan="1" colspan="1">6.8</td><td rowspan="1" colspan="1">9.6</td><td rowspan="1" colspan="1">43.5</td><td rowspan="1" colspan="1">25.5</td></tr><tr><td rowspan="1" colspan="1">BIO15</td><td rowspan="1" colspan="1">mm</td><td rowspan="1" colspan="1">92.2</td><td rowspan="1" colspan="1">88.6</td><td rowspan="1" colspan="1">89.0</td><td rowspan="1" colspan="1">93.9</td><td rowspan="1" colspan="1">85.8</td><td rowspan="1" colspan="1">59.2</td><td rowspan="1" colspan="1">74.1</td></tr><tr><td rowspan="1" colspan="1">BIO16</td><td rowspan="1" colspan="1">mm</td><td rowspan="1" colspan="1">984.9</td><td rowspan="1" colspan="1">888.1</td><td rowspan="1" colspan="1">821.4</td><td rowspan="1" colspan="1">910.9</td><td rowspan="1" colspan="1">1041.8</td><td rowspan="1" colspan="1">784.6</td><td rowspan="1" colspan="1">813.5</td></tr><tr><td rowspan="1" colspan="1">BIO17</td><td rowspan="1" colspan="1">mm</td><td rowspan="1" colspan="1">42.6</td><td rowspan="1" colspan="1">56.4</td><td rowspan="1" colspan="1">45.8</td><td rowspan="1" colspan="1">37.8</td><td rowspan="1" colspan="1">80.4</td><td rowspan="1" colspan="1">189.2</td><td rowspan="1" colspan="1">169.6</td></tr><tr><td rowspan="1" colspan="1">BIO18</td><td rowspan="1" colspan="1">mm</td><td rowspan="1" colspan="1">986.2</td><td rowspan="1" colspan="1">843.3</td><td rowspan="1" colspan="1">403.8</td><td rowspan="1" colspan="1">856.8</td><td rowspan="1" colspan="1">424.9</td><td rowspan="1" colspan="1">390.7</td><td rowspan="1" colspan="1">738.1</td></tr><tr><td rowspan="1" colspan="1">BIO19</td><td rowspan="1" colspan="1">mm</td><td rowspan="1" colspan="1">42.6</td><td rowspan="1" colspan="1">56.4</td><td rowspan="1" colspan="1">43.7</td><td rowspan="1" colspan="1">37.8</td><td rowspan="1" colspan="1">80.4</td><td rowspan="1" colspan="1">233.0</td><td rowspan="1" colspan="1">169.6</td></tr></tbody></table></table-wrap></tp:treatment-sec><ref-list><ref id="B25"><mixed-citation xmlns:xlink="http://www.w3.org/1999/xlink" xlink:type="simple"><person-group><name name-style="western"><surname>Laking</surname><given-names>AE</given-names></name><name name-style="western"><surname>Ngo</surname><given-names>HN</given-names></name><name name-style="western"><surname>Pasmans</surname><given-names>F</given-names></name><name name-style="western"><surname>Martel</surname><given-names>A</given-names></name><name name-style="western"><surname>Nguyen</surname><given-names>TT</given-names></name></person-group> (<year>2017</year>) <article-title><italic><tp:taxon-name><tp:taxon-name-part taxon-name-part-type="genus">Batrachochytrium</tp:taxon-name-part> <tp:taxon-name-part taxon-name-part-type="species">salamandrivorans</tp:taxon-name-part></tp:taxon-name></italic> is the predominant chytrid fungus in Vietnamese salamanders.</article-title><source>Scientific Reports</source><volume>7</volume>(<issue>44443</issue>): <fpage>1</fpage>–<lpage>5</lpage>. <ext-link xlink:type="simple" ext-link-type="doi" xlink:href="10.1038/srep44443">https://doi.org/10.1038/srep44443</ext-link></mixed-citation></ref><ref id="B36"><mixed-citation xmlns:xlink="http://www.w3.org/1999/xlink" xlink:type="simple"><person-group><name name-style="western"><surname>Orlov</surname><given-names>N</given-names></name><name name-style="western"><surname>Murphy</surname><given-names>RW</given-names></name><name name-style="western"><surname>Ananjeva</surname><given-names>NB</given-names></name><name name-style="western"><surname>Ryabov</surname><given-names>SA</given-names></name><name name-style="western"><surname>Cuc</surname><given-names>HT</given-names></name></person-group> (<year>2002</year>) <article-title>Herpetofauna of Vietnam, a checklist. Part I <tp:taxon-name><tp:taxon-name-part taxon-name-part-type="class">Amphibia</tp:taxon-name-part></tp:taxon-name>.</article-title><source>Russian Journal of Herpetology</source><volume>9</volume>(<issue>2</issue>): <fpage>81</fpage>–<lpage>104</lpage>.</mixed-citation></ref><ref id="B57"><mixed-citation xmlns:xlink="http://www.w3.org/1999/xlink" xlink:type="simple"><person-group><name name-style="western"><surname>van Dijk</surname><given-names>PP</given-names></name><name name-style="western"><surname>Wogan</surname><given-names>G</given-names></name><name name-style="western"><surname>Lau</surname><given-names>MWN</given-names></name><name name-style="western"><surname>Dutta</surname><given-names>S</given-names></name><name name-style="western"><surname>Shrestha</surname><given-names>TK</given-names></name><name name-style="western"><surname>Roy</surname><given-names>D</given-names></name><name name-style="western"><surname>Truong</surname><given-names>NQ</given-names></name></person-group> (<year>2009</year>) <italic><tp:taxon-name><tp:taxon-name-part taxon-name-part-type="genus">Tylototriton</tp:taxon-name-part> <tp:taxon-name-part taxon-name-part-type="species">verrucosus</tp:taxon-name-part></tp:taxon-name></italic>. IUCN Red List Threatened Species 2009 e.T59487A11934912.</mixed-citation></ref><ref id="B30"><mixed-citation xmlns:xlink="http://www.w3.org/1999/xlink" xlink:type="simple"><person-group><name name-style="western"><surname>Nguyen</surname><given-names>TQ</given-names></name><name name-style="western"><surname>Nguyen</surname><given-names>VS</given-names></name><name name-style="western"><surname>Ho</surname><given-names>LT</given-names></name><name name-style="western"><surname>Le</surname><given-names>QK</given-names></name><name name-style="western"><surname>Nguyen</surname><given-names>TT</given-names></name></person-group> (<year>2009</year>) <article-title>Phylogenetic relationships and taxonomic review of the family <tp:taxon-name><tp:taxon-name-part taxon-name-part-type="family">Salamandridae</tp:taxon-name-part></tp:taxon-name> (<tp:taxon-name><tp:taxon-name-part taxon-name-part-type="class">Amphibia</tp:taxon-name-part></tp:taxon-name>: <tp:taxon-name><tp:taxon-name-part taxon-name-part-type="order">Caudata</tp:taxon-name-part></tp:taxon-name>) from Vietnam (in Vietnamese).</article-title><source>Vietnam Journal of Biotechnology</source><volume>7</volume>(<issue>3</issue>): <fpage>325</fpage>–<lpage>333</lpage>.</mixed-citation></ref><ref id="B15"><mixed-citation xmlns:xlink="http://www.w3.org/1999/xlink" xlink:type="simple"><person-group><name name-style="western"><surname>Hernandez</surname><given-names>A</given-names></name></person-group> (<year>2018</year>) <article-title>Ecological affinities of <italic><tp:taxon-name><tp:taxon-name-part taxon-name-part-type="genus">Tylototriton</tp:taxon-name-part> <tp:taxon-name-part taxon-name-part-type="species">asperrimus</tp:taxon-name-part></tp:taxon-name></italic> Unterstein, 1930 (<tp:taxon-name><tp:taxon-name-part taxon-name-part-type="class">Amphibia</tp:taxon-name-part></tp:taxon-name>, <tp:taxon-name><tp:taxon-name-part taxon-name-part-type="order">Caudata</tp:taxon-name-part></tp:taxon-name>: <tp:taxon-name><tp:taxon-name-part taxon-name-part-type="family">Salamandridae</tp:taxon-name-part></tp:taxon-name>) at Bainiu, Dayaoshan, Guangxi Province, China with an emphasis on its cryptic diversity.</article-title><source>Bulletin de la Société Herpétologique de France</source><volume>166</volume>(<issue>2018</issue>): <fpage>79</fpage>–<lpage>82</lpage>.</mixed-citation></ref><ref id="B32"><mixed-citation xmlns:xlink="http://www.w3.org/1999/xlink" xlink:type="simple"><person-group><name name-style="western"><surname>Nishikawa</surname><given-names>K</given-names></name><name name-style="western"><surname>Matsui</surname><given-names>M</given-names></name><name name-style="western"><surname>Nguyen</surname><given-names>TT</given-names></name></person-group> (<year>2013b</year>) <article-title>A new species of <italic><tp:taxon-name><tp:taxon-name-part taxon-name-part-type="genus">Tylototriton</tp:taxon-name-part></tp:taxon-name></italic> from Northern Vietnam (<tp:taxon-name><tp:taxon-name-part taxon-name-part-type="class">Amphibia</tp:taxon-name-part></tp:taxon-name>: <tp:taxon-name><tp:taxon-name-part taxon-name-part-type="order">Urodela</tp:taxon-name-part></tp:taxon-name>: <tp:taxon-name><tp:taxon-name-part taxon-name-part-type="family">Salamandridae</tp:taxon-name-part></tp:taxon-name>).</article-title><source>Current Herpetology</source><volume>32</volume>(<issue>1</issue>): <fpage>34</fpage>–<lpage>49</lpage>. <ext-link xlink:type="simple" ext-link-type="doi" xlink:href="10.5358/hsj.32.34">https://doi.org/10.5358/hsj.32.34</ext-link></mixed-citation></ref><ref id="B50"><mixed-citation xmlns:xlink="http://www.w3.org/1999/xlink" xlink:type="simple"><person-group><name name-style="western"><surname>Sparreboom</surname><given-names>M</given-names></name></person-group> (<year>2014</year>) <source>Salamanders of the Old World: the salamanders of Europe, Asia and northern Africa.</source><publisher-name>Knnv Publishing</publisher-name>, <publisher-loc>Zeist, Netherlands</publisher-loc>, <size units="page">385 pp</size>. <ext-link xlink:type="simple" ext-link-type="doi" xlink:href="10.1163/9789004285620">https://doi.org/10.1163/9789004285620</ext-link></mixed-citation></ref><ref id="B14"><mixed-citation xmlns:xlink="http://www.w3.org/1999/xlink" xlink:type="simple"><person-group><name name-style="western"><surname>Hernandez</surname><given-names>A</given-names></name></person-group> (<year>2016</year>) <source>Crocodile Newts, The Primitive <tp:taxon-name><tp:taxon-name-part taxon-name-part-type="family">Salamandridae</tp:taxon-name-part></tp:taxon-name> from Asia (Genera <italic><tp:taxon-name><tp:taxon-name-part taxon-name-part-type="genus">Echinotriton</tp:taxon-name-part></tp:taxon-name></italic> and <italic><tp:taxon-name><tp:taxon-name-part taxon-name-part-type="genus">Tylototriton</tp:taxon-name-part></tp:taxon-name></italic>).</source><publisher-name>Edition Chimaira</publisher-name>, <publisher-loc>Frankfurt</publisher-loc>, <size units="page">415 pp</size>.</mixed-citation></ref><ref id="B5"><mixed-citation xmlns:xlink="http://www.w3.org/1999/xlink" xlink:type="simple"><person-group><name name-style="western"><surname>Deblauwe</surname><given-names>V</given-names></name><name name-style="western"><surname>Droissart</surname><given-names>V</given-names></name><name name-style="western"><surname>Bose</surname><given-names>R</given-names></name><name name-style="western"><surname>Sonké</surname><given-names>B</given-names></name><name name-style="western"><surname>Blach-Overgaard</surname><given-names>A</given-names></name><name name-style="western"><surname>Svenning</surname><given-names>JC</given-names></name><name name-style="western"><surname>Wieringa</surname><given-names>JJ</given-names></name><name name-style="western"><surname>Ramesh</surname><given-names>BR</given-names></name><name name-style="western"><surname>Stévart</surname><given-names>T</given-names></name><name name-style="western"><surname>Covereur</surname><given-names>TLP</given-names></name></person-group> (<year>2016</year>) <article-title>Remotely sensed temperature and precipitation data improve species distribution modelling in the tropics.</article-title><source>Global Ecology and Biogeography</source><volume>25</volume>(<issue>4</issue>): <fpage>443</fpage>–<lpage>454</lpage>. <ext-link xlink:type="simple" ext-link-type="doi" xlink:href="10.1111/geb.12426">https://doi.org/10.1111/geb.12426</ext-link></mixed-citation></ref></ref-list></tp:taxon-treatment>
